# Supplementary material for: Elevated IFNA1 and suppressed IL12p40 associated with persistent hyperinflammation in COVID-19 pneumonia
Source: Front Immunol. 2023 Jan 27;14:1101808. doi: 10.3389/fimmu.2023.1101808 (PMC9911526; doi:10.3389/fimmu.2023.1101808)
Supplement: Supplementary file 2 [file Table_1.xlsx]

## Sheet: Table S1
	Table S1. Information of multiplex panels for 350 plasma factors
	Manufacturer	Analyte	Symbol
	Luminex Human Discovery Assay (46-Plex) LXSAHM-46
	R&D Systems	4-1BB/TNFRSF9/CD137	TNFRSF9
		ADAMTS13	ADAMTS13
		Aggrecan	ACAN
		AgRP/ART	AGRP
		alpha 1-Microglobulin	AMBP
		alpha-Fetoprotein/AFP	AFP
		Angiopoietin-1	ANGPT1
		Angiopoietin-2	ANGPT2
		Angiopoietin-like Protein 3/ANGPTL3	ANGPTL3
		Angiopoietin-like Protein 6/ANGPTL6	ANGPTL3
		APP	APP
		APRIL/TNFSF13	TNFSF13
		BAFF/BLyS/TNFSF13B	TNFSF13B
		BMP-2	BMP2
		BMP-9	GDF2
		Carbonic Anhydrase IX/CA9	CA9
		CCL8/MCP-2	CCL8
		CCL11/Eotaxin	CCL11
		CCL13/MCP-4	CCL13
		CCL20/MIP-3 alpha	CCL20
		CCL25/TECK	CCL25
		CCL27/CTACK	CCL27
		CD117/c-kit	KIT
		CEACAM-1/CD66a	CEACAM1
		Chitinase 3-like 1	CHI3L1
		Collagen IV alpha 1	COL4A1
		Contactin-1	CNTN1
		CXCL13/BLC/BCA-1	CXCL13
		Dkk-1	DKK1
		EGF	EGF
		Endocan/ESM-1	ESM1
		EpCAM/TROP1	EPCAM
		Flt-3 Ligand/FLT3L	FLT3LG
		GDF-15	GDF15
		GDNF	GDNF
		GITR/TNFRSF18	TNFRSF18
		HE4/WFDC2	WFDC2
		HGF	HGF
		IFN-beta	IFNB1
		IL-23	IL23A
		IL-31	IL31
		IL-33	IL33
		Kallikrein 6/Neurosin	KLK6
		MIA	MIA
		Progranulin/PGRN	GRN
		ST2/IL-33R	IL1RL1
	Luminex Human Discovery Assay (50-Plex) LXSAHM-50
	R&D Systems	ALCAM/CD166	ALCAM
		Angiopoietin-like Protein 4/ANGPTL4	ANGPL4
		Atrial Natriuretic Peptide/ANP	NPP
		B7-H3	CD276
		BMP-4	BMP4
		BMP-7	BMP7
		BMP-10	BMP10
		C-Peptide	INSC
		Calbindin D	CALB
		CCL1/I-309/TCA-3	CCL1
		CCL4/MIP-1 beta	CCL4
		CCL15/MIP-1 delta	CCL15
		CCL19/MIP-3 beta	CCL19
		CCL23/MPIF-1	CCL23
		CCL24/Eotaxin-2/MPIF-2	CCL24
		CCL26/Eotaxin-3	CCL26
		CCL28	CCL28
		CD23/Fc epsilon RII	FCER2
		CD27/TNFRSF7	CD27
		CD30/TNFRSF8	TNFRSF8
		CD40/TNFRSF5	CD40
		CD163	CD163
		CD25/IL-2R alpha	IL2RA
		Coagulation Factor III/Tissue Factor	F3
		Complement Component C5a	C5
		Cripto	CFC1
		CXCL2/GRO beta/MIP-2/CINC-3	CXCL2
		CXCL6/GCP-2	CXCL6
		CXCL11/I-TAC	CXCL11
		CXCL14/BRAK	CXCL14
		DcR3/TNFRSF6B	TNFRSF6B
		Endoglin/CD105	ENG
		Endostatin	COL18A1
		Enolase 2/Neuron-specific Enolase	ENO2
		ErbB2/Her2	ERBB2
		FABP4/A-FABP	FABP4
		Galectin-1	LGALS1
		Granzyme B	GZMB
		IGFBP-1	IGFBP1
		IGFBP-4	IGFBP4
		IGFBP-rp1/IGFBP-7	IGFBP7
		IL-6	IL6
		IL-21	IL21
		IL-28A/IFN-lambda 2	IFNL2
		Insulin	INSC
		Kallikrein 3/PSA	KLK3
		Midkine	MDK
		PLA2G7/PAF-AH/Lp-PLA2	PLA2G7
		Procalcitonin	PCT
		u-Plasminogen Activator (uPA)/Urokinase	PLAU
	Luminex Human Discovery Assay (50-Plex) LXSAHM-50
	R&D Systems	CA125/MUC16	MUC16
		CCL17/TARC	CCL17
		CCL22/MDC	CCL22
		CD40 Ligand/TNFSF5	CD40LG
		CD44	CD44
		CEACAM-5/CD66e	CEACAM5
		Chemerin	RARRES2
		CXCL9/MIG	CXCL9
		D-dimer	FDP
		EMMPRIN/CD147	BSG
		ENPP-2/Autotaxin	ENPP2
		Fas/TNFRSF6/CD95	FAS
		Fas Ligand/TNFSF6	FASLG
		Follistatin-related Gene Protein/FLRG	FSTL3
		Galectin-9	LGALS9
		GM-CSF	CSF2
		gp130	IL6ST
		Granzyme A	GZMA
		Growth Hormone	GH1
		HTRA2/Omi	HTRA2
		ICAM-1/CD54	ICAM1
		IFN-alpha	IFNA1
		IFN-gamma R1/CD119	IFNGR1
		IL-1 alpha/IL-1F1	IL1A
		IL-1 RII	IL1R2
		IL-2	IL2
		IL-3	IL3
		IL-5	IL5
		IL-27	IL27
		IL-28B/IFN-lambda 3	IFNL3
		Kallikrein 5	KLK5
		Lymphotoxin-alpha/TNF-beta	LTA
		M-CSF	CSF1
		MFG-E8	MFGE8
		MICB	MICB
		alpha-N-acetylglucosaminidase/NAGLU	NAGLU
		Nectin-4	NECTIN4
		Neuregulin-1 beta 1/NRG1 beta 1	NRG1
		NT-4	NTF4
		Park7/DJ-1	PARK7
		PBEF/Visfatin	NAMPT
		PDGF-AA	PDGFA
		S100B	S100B
		SCGF/CLEC11a	CLEC11A
		SLPI	SLPI
		Syndecan-4	SDC4
		Tau	TAU
		TFPI	TFPI
		TIM-1/KIM-1/HAVCR	HAVCR1
		ULBP-4/RAET1E	ULBP4
	Luminex Human Discovery Assay (44-Plex) LXSAHM-44
	R&D Systems	Cathepsin S	CTSS
		CX3CL1/Fractalkine	CX3CL1
		DR3/TNFRSF25	TNFRSF25
		EphA2	EPHA2
		ErbB3/Her3	ERBB3
		ESAM	ESAM
		FGF basic/FGF2/bFGF	FGF2
		FGF-13	FGF13
		FGF-23	FGF23
		Furin	FURIN
		IL-1 beta/IL-1F2	IL1B
		IL-7	IL7
		IL-8/CXCL8	IL8
		IL-10	IL10
		IL-17/IL-17A	IL17A
		IL-17E/IL-25	IL25
		Total Inhibin	INH
		LIF	LIF
		MCAM/CD146	MCAM
		Mesothelin	MSLN
		MMP-1	MMP1
		MMP-3	MMP3
		MMP-7	MMP7
		MMP-8	MMP8
		MMP-12	MMP12
		NT-3	NTF3
		PD-L1/B7-H1	CD274
		Prolactin	PRL
		Reg3A	REG3A
		ROBO4	ROBO4
		E-Selectin/CD62E	SELE
		P-Selectin/CD62P	SELP
		Serpin B3/SCCA1	SERPINB3
		Stanniocalcin 1/STC-1	STC1
		Syndecan-1/CD138	SDC1
		Thymidine Kinase 1	TK1
		Tie-2	TEK
		TNF-alpha	TNF
		TNF RI/TNFRSF1A	TNFRSF1A
		TRAIL/TNFSF10	TNFSF10
		UCH-L1/PGP9.5	UCHL1
		VCAM-1/CD106	VCAM1
		VEGF	VEGF
		VEGFR2/KDR/Flk-1	KDR
	Luminex Human Discovery Assay (40-Plex) LXSAHM-40
	R&D Systems	CCL3/MIP-1 alpha	CCL3
		CCL7/MCP-3/MARC	CCL7
		CCL21/6Ckine	CCL21
		CXCL1/GRO alpha/KC/CINC-1	CXCL1
		CXCL5/ENA-78	CXCL5
		FGF acidic/FGF1	FGF1
		Follistatin-like 1/FSTL1	FSTL1
		G-CSF	CSF3
		IL-1ra/IL-1F3	IL1RN
		IL-11	IL11
		IL-12 p70	IL12p70
		IL-13	IL13
		IL-16	IL16
		IL-18/IL-1F4	IL18
		IL-19	IL19
		IL-36 beta/IL-1F8	IL36B
		IL-4R alpha	IL4R
		IL-6R alpha	IL6R
		Leptin/OB	LEP
		MAdCAM-1	MADCAM1
		MICA	MICA
		MIF	MIF
		MMP-10	MMP10
		NCAM-1/CD56	NCAM1
		beta-NGF	NGF
		Osteoactivin/GPNMB	GPNMB
		Pentraxin 3/TSG-14	PTX3
		RAGE/AGER	AGER
		Relaxin-2	RLN2
		Renin	REN
		S100A8	S100A8
		SCF/c-kit Ligand	KITLG
		SP-D	SFTPD
		TGF-alpha	TGFA
		Thrombomodulin/BDCA-3	THBD
		ULBP-1	ULBP1
		ULBP-2/5/6	ULBP2/5/6
		uPAR	PLAUR
		VEGF-C	VEGFC
		XCL1/Lymphotactin	XCL1
	Luminex Human Discovery Assay (1-Plex) LXSAHM-01
	R&D Systems	CXCL12/SDF-1	CXCL12
	Luminex Human Discovery Assay (20-Plex) LXSAHM-20
	R&D Systems	CXCL16	CXCL16
		IGFBP-3	IGFBP3
		IL-1 RI	IL1R1
		IL-12/IL-23 p40	IL12p40
		Leptin R	LEPR
		Nephrin	NPHS1
		Oncostatin M/OSM	OSM
		Osteopontin/OPN	SPP1
		Periostin/OSF-2	POSTN
		PlGF	PlGF
		Proprotein Convertase 9/PCSK9	PCSK9
		Resistin	RETN
		L-Selectin/CD62L	SELL
		Serpin A12	SERPINA12
		SOST/Sclerostin	SOST
		TACI/TNFRSF13B	TNFRSF13B
		Tenascin C	TNC
		TFF3	TFF3
		Thrombospondin-2	THBS2
		TRANCE/TNFSF11/RANK L	TNFSF11
	Luminex Human Discovery Assay (18-Plex) LXSAHM-18
	R&D Systems	BDNF	BDNF
		CCL2/JE/MCP-1	CCL2
		CD31/PECAM-1	PECAM1
		CXCL10/IP-10/CRG-2	CXCL10
		IFN-gamma	IFNG
		IL-17C	IL17C
		LIGHT/TNFSF14	TNFSF14
		MMP-13	MMP13
		Osteoprotegerin/TNFRSF11B	TNFRSF11B
		PDGF-CC	PDGFC
		PDGF-DD	PDGFD
		S100A9	S100A9
		alpha-Synuclein	SNCA
		TRACP/PAP/ACP5	ACP5
		TREM-1	TREM1
		Cardiac Troponin I/cTNI	TNNI
		ULBP-3	ULBP3
		VEGFR1/Flt-1	FLT1
	Luminex Human Discovery Assay (10-Plex) LXSAHM-10
	R&D Systems	HB-EGF	HBEGF
		IL-15	IL15
		IL-34	IL34
		Thrombopoietin/Tpo	THPO
		TNF RII/TNFRSF1B	TNFRSF1B
		TRAIL R2/TNFRSF10B	TNFRSF10B
		TRAIL R3/TNFRSF10C	TNFRSF10C
		TSLP	TSLP
		VEGFR3/Flt-4	FLT4
		vWF-A2	VWF
	Luminex Human Discovery Assay (13-Plex) LXSAHM-13
	R&D Systems	Adiponectin/Acrp30	ADIPOQ
		Angiogenin	ANG
		C-Reactive Protein/CRP	CRP
		CD14	CD14
		Complement Component C2	C2
		CXCL4/PF4	PF4
		CXCL7/NAP-2	CXCL7
		IGFBP-6	IGFBP6
		LBP	LBP
		LRG1	LRG1
		MSP/MST1	MST1
		Serpin A7/TBG	SERPINA7
		Serpin E1/PAI-1	SERPINE1
	Luminex Human Discovery Assay (4-Plex) LXSAHM-04
	R&D Systems	Properdin	CFP
		Serpin A10/ZPI	SERPINA10
		Serpin C1/Antithrombin-III	SERPINC1
		TfR (Transferrin R)	TFRC
	Luminex Human Discovery Assay (18-Plex) LXSAHM-18
	R&D Systems	HMW Adiponectin/Acrp30	HMW-ADIPOQ
		Aldehyde Dehydrogenase 1-A1/ALDH1A1	ALDH1A1
		BCMA/TNFRSF17	TNFRSF17
		N-Cadherin	CDH2
		CCL14/HCC-1/HCC-3	CCL14
		CCL18/PARC	CCL18
		Coagulation Factor XIV/Protein C	PROC
		Collagen I alpha 1	COL1A1
		DPPIV/CD26	DPP4
		Fibroblast Activation Protein alpha/FAP	FAP
		Galectin-3	LGALS3
		Galectin-3BP/MAC-2BP	LGALS3BP
		Gas6	GAS6
		IGFBP-2	IGFBP2
		Lumican	LUM
		Proteinase 3/Myeloblastin/PRTN3	PRTN3
		SHBG	SHBG
		VAP-1/AOC3	AOC3
	Luminex Human Discovery Assay (15-Plex) LXSAHM-15
	R&D Systems	CA15-3/MUC-1	MUC1
		CCL5/RANTES	CCL5
		Complement Component C9	C9
		Complement Factor D/Adipsin	CFD
		EN-RAGE/S100A12	S100A12
		Ferritin	FT
		HGFR/c-MET	MET
		Lactoferrin	LTF
		MMP-2	MMP2
		MMP-9	MMP9
		Myeloperoxidase/MPO	MPO
		Myoglobin	MB
		Neuropilin-1	NRP1
		PDGF-BB	PDGFB
		Uteroglobin/SCGB1A1	SCGB1A1
	Luminex Human Discovery Assay (4-Plex) LXSAHM-04
	R&D Systems	Cystatin C	CST3
		Lipocalin-2/NGAL	LCN2
		M-CSF R/CD115	CSF1R
		TIMP-1	TIMP1
	Luminex Human Discovery Assay (2-Plex) LXSAHM-02
	R&D Systems	SPARC	SPARC
		Uromodulin	UMOD
	Luminex Human Discovery Assay (8-Plex) LXSAHM-08
	R&D Systems	beta 2-Microglobulin	B2M
		Fetuin A/AHSG	AHSG
		Fibronectin	FN
		ITIH4	ITIH4
		MBL	MBL2
		Protein S/PROS1	PROS1
		Serpin A4/Kallistatin	SERPINA4
		Serpin F1/PEDF	SERPINF1
	Luminex Human Discovery Assay (1-Plex) LXSAHM-01
	R&D Systems	Vitamin D BP	GC
	Luminex Performance Human TGF-beta Magnetic Panel (3-Plex)
	R&D Systems	TGF-beta 1	TGFB1
		TGF-beta 2	TGFB2
		TGF-beta 3	TGFB3
	Luminex Human Discovery Assay (1-Plex) LXSAHM-01
	R&D Systems	IL-4	IL4R
	MILLIPLEX Human Complement Panel 2, HCMP2MAG-19K
	Millipore	Complement C1q	C1Q
	MILLIPLEX MAP Human Sepsis Magnetic Bead Panel 3, HSP3MAG-63K
	Millipore	Elastase 2 (ELA2)	ELANE

## Sheet: Table S2
	Table S2. List of 350 plasma factors and their concentrations in plasma from COVID-19 patients.
	Plasma factors*	Symbol	unit	Detection limit	Moderate (n = 10)		Severe (n = 10)		TTEST**
					mean	S.D.	mean	S.D.	p	significance
	Aggrecan	ACAN	pg/ml	249	2221.51	1573.61	2037.72	1945.33	0.819048	n.s.
	TRACP/PAP/ACP5	ACP5	pg/ml	3.28	10460.1	3029.07	13720	5965.04	0.146701	n.s.
	ADAMTS13	ADAMTS13	pg/ml	1270	2.06019e+06	280297	1.35551e+06	327579	6.9444e-05	***
	Adiponectin/Acrp30	ADIPOQ	pg/ml	148	4.99488e+06	1.14965e+06	5.23433e+06	1.93278e+06	0.741112	n.s.
	alpha-Fetoprotein/AFP	AFP	pg/ml	205	9291.4	2635.85	9417.52	3837.7	0.932797	n.s.
	RAGE/AGER	AGER	pg/ml	7.2	2431.84	437.697	3825.51	2978.74	0.175903	n.s.
	AgRP/ART	AGRP	pg/ml	0.183	130.41	134.913	53.933	25.6843	0.109829	n.s.
	Fetuin A/AHSG	AHSG	pg/ml	241	4.10657e+08	8.6929e+07	2.52867e+08	9.47394e+07	0.00110836	**
	ALCAM/CD166	ALCAM	pg/ml	17.4	7399.81	996.372	6139.55	1856.51	0.079759	n.s.
	ALDH1A1	ALDH1A1	pg/ml	7.1	41236.1	30851.3	55117.4	63278	0.543672	n.s.
	alpha 1-Microglobulin	AMBP	pg/ml	29563	2.3166e+08	2.78336e+07	2.06274e+08	3.36819e+07	0.0833262	n.s.
	Angiogenin	ANG	pg/ml	3.17	267671	79811	260198	32308	0.788439	n.s.
	Angiopoietin-like Protein 4/ANGPL4	ANGPL4	pg/ml	86	92540.4	30758.6	122557	53378.3	0.145079	n.s.
	Angiopoietin-1	ANGPT1	pg/ml	9.43	23800.1	11195.7	32922.3	19628.7	0.222101	n.s.
	Angiopoietin-2	ANGPT2	pg/ml	17.1	1203.99	445.98	2211.52	1663.08	0.0931498	n.s.
	Angiopoietin-like Protein 3/ANGPL3	ANGPTL3	pg/ml	23	45252.4	17993.5	35557.3	21910.5	0.294346	n.s.
	Angiopoietin-like Protein 6/ANGPTL6	ANGPTL6	pg/ml	12	34415.9	15275.5	23611.6	9721.72	0.0783394	n.s.
	VAP-1/AOC3	AOC3	pg/ml	5.4	261130	33130.5	198643	64336.3	0.0167247	*
	APP	APP	pg/ml	349	56007.3	28269.4	54325.6	21364.2	0.882493	n.s.
	beta 2-Microglobulin	B2M	pg/ml	17.2	2.78308e+06	2.0523e+06	3.23231e+06	2.05719e+06	0.630841	n.s.
	BDNF	BDNF	pg/ml	0.32	6845.43	3250.48	6803.57	4310.67	0.980731	n.s.
	BMP-10	BMP10	pg/ml	1.6	425.103	97.8463	304.615	72.0389	0.00618172	**
	BMP-2	BMP2	pg/ml	3.6	137.47	9.13947	135.895	8.89705	0.700764	n.s.
	BMP-4	BMP4	pg/ml	3.6	51.714	16.512	54.949	11.3384	0.616539	n.s.
	BMP-7	BMP7	pg/ml	8.56	298.957	138.46	337.029	93.6325	0.481864	n.s.
	EMMPRIN/CD147	BSG	pg/ml	7.6	3276.66	865.483	3453.91	938.773	0.665936	n.s.
	Complement C1q	C1Q	pg/ml	48	119587	29608.2	98460.8	14513.3	0.0636434	n.s.
	Complement Component C2	C2	pg/ml	70.8	2.88869e+07	6.16092e+06	4.08996e+07	2.08984e+07	0.110254	n.s.
	Complement Component C5a	C5	pg/ml	0.21	415433	77652	438112	72803.2	0.509059	n.s.
	Complement Component C9	C9	pg/ml	2097	1.144e+08	6.04925e+07	2.22364e+08	6.12628e+07	0.000907113	***
	Carbonic Anhydrase IX/CA9	CA9	pg/ml	2.11	85.264	138.731	173.43	178.475	0.234252	n.s.
	Calbindin D	CALB	pg/ml	12.3	49.276	104.4	14.562	36.4182	0.34184	n.s.
	CCL1/I-309/TCA-3	CCL1	pg/ml	0.119	8.873	1.82265	9.937	1.39942	0.161514	n.s.
	CCL11/Eotaxin	CCL11	pg/ml	14.6	585.593	185.849	543.936	298.872	0.713404	n.s.
	CCL13/MCP-4	CCL13	pg/ml	0.4	288.959	130.974	185.73	105.488	0.0687966	n.s.
	CCL14/HCC-1/HCC-3	CCL14	pg/ml	31.8	60013.3	11208.4	32566.3	15738.2	0.00035579	***
	CCL15/MIP-1 delta	CCL15	pg/ml	134	2463.93	865.736	4448.7	3937.51	0.150978	n.s.
	CCL17/TARC	CCL17	pg/ml	8.9	252.182	429.579	296.929	660.459	0.859799	n.s.
	CCL18/PARC	CCL18	pg/ml	0.3	26429.9	17410.8	38164.1	20590.6	0.186128	n.s.
	CCL19/MIP-3 beta	CCL19	pg/ml	0.765	98.152	55.1972	117.715	88.313	0.561292	n.s.
	CCL2/JE/MCP-1	CCL2	pg/ml	9.9	280.79	48.7306	383.988	212.754	0.16592	n.s.
	CCL20/MIP-3 alpha	CCL20	pg/ml	3.4	97.722	85.5107	108.122	145.757	0.848388	n.s.
	CCL21/6Ckine	CCL21	pg/ml	9.06	423.663	244.41	343.722	296.781	0.519469	n.s.
	CCL22/MDC	CCL22	pg/ml	8.5	780.482	75.195	715.014	77.7426	0.0716579	n.s.
	CCL23/MPIF-1	CCL23	pg/ml	3.39	110.978	223.431	460.805	252.276	0.00419868	**
	CCL24/Eotaxin-2/MPIF-2	CCL24	pg/ml	1.34	664.23	344.653	586.463	528.268	0.701933	n.s.
	CCL25/TECK	CCL25	pg/ml	1.22	197.452	376.644	594.686	1257.55	0.359929	n.s.
	CCL26/Eotaxin-3	CCL26	pg/ml	1.6	99.548	7.85512	93.061	5.02165	0.043536	*
	CCL27/CTACK	CCL27	pg/ml	0.421	509.045	76.9751	503.616	295.929	0.956309	n.s.
	CCL28	CCL28	pg/ml	3.76	342.831	99.0922	376.647	128.063	0.517878	n.s.
	CCL3/MIP-1 alpha	CCL3	pg/ml	16.2	977.208	90.1733	885.882	102.632	0.0489856	*
	CCL4/MIP-1 beta	CCL4	pg/ml	5.8	984.487	229.574	961.944	404.232	0.880273	n.s.
	CCL5/RANTES	CCL5	pg/ml	1.8	30559.7	10804	22250.5	11546.1	0.113961	n.s.
	CCL7/MCP-3/MARC	CCL7	pg/ml	3.2	0	0	0	0	1	n.s.
	CCL8/MCP-2	CCL8	pg/ml	1.8	103.847	139.242	204.255	221.596	0.243619	n.s.
	CD14	CD14	pg/ml	39.6	1.21861e+06	405306	1.66712e+06	766171	0.124574	n.s.
	CD163	CD163	pg/ml	530	634820	294327	397919	133671	0.0380599	*
	CD27/TNFRSF7	CD27	pg/ml	4.8	8695.87	4884.79	8359.46	5544.18	0.887147	n.s.
	PD-L1/B7-H1	CD274	pg/ml	4.53	71.112	27.6686	110.689	43.6993	0.0284918	*
	B7-H3	CD276	pg/ml	182	15299.8	7400.82	13989	6810.68	0.685148	n.s.
	CD40/TNFRSF5	CD40	pg/ml	2.1	535.521	152.802	667.382	236.965	0.159362	n.s.
	CD40 Ligand/TNFSF5	CD40LG	pg/ml	34.7	4983.69	1375.59	7545.07	3916.58	0.0765161	n.s.
	CD44	CD44	pg/ml	42.6	1310.25	436.885	15790.2	23040.2	0.0781474	n.s.
	N-Cadherin	CDH2	pg/ml	55.1	400377	110367	327621	186167	0.304977	n.s.
	CEACAM-1/CD66a	CEACAM1	pg/ml	158	112486	28193.3	168431	61734.7	0.0221895	*
	CEACAM-5/CD66e	CEACAM5	pg/ml	12.96	1039.69	597.889	758.104	459.218	0.25393	n.s.
	Cripto	CFC1	pg/ml	14.3	41.216	89.4385	118.233	126.733	0.13573	n.s.
	Complement Factor D/Adipsin	CFD	pg/ml	232	2.0151e+06	1.0632e+06	1.67844e+06	996060	0.474368	n.s.
	Properdin	CFP	pg/ml	28.4	1.26179e+07	1.82558e+06	8.40316e+06	2.40646e+06	0.000391879	***
	Chitinase 3-like 1	CHI3L1	pg/ml	3.3	24950.8	14432.4	71939	45450	0.0100286	*
	SCGF/CLEC11a	CLEC11A	pg/ml	12.6	2086.94	743.47	3600.88	2620.85	0.108097	n.s.
	Contactin-1	CNTN1	pg/ml	3.58	16512.6	8702.4	9105.15	5690.33	0.0391401	*
	Endostatin	COL18A1	pg/ml	27.3	18411.5	1850.84	16821.2	5666.84	0.417037	n.s.
	Collagen I alpha 1	COL1A1	pg/ml	0.58	6952.72	8011.99	2579.01	1726.98	0.122909	n.s.
	Collagen IV alpha1	COL4A1	pg/ml	10.2	215.896	293.145	353.597	198.924	0.236962	n.s.
	C-Reactive Protein/CRP	CRP	pg/ml	116	2.16506e+06	3.29944e+06	7.17671e+06	2.78344e+06	0.00181575	**
	M-CSF	CSF1	pg/ml	38.1	3394.57	1284.64	2556.27	880.212	0.108134	n.s.
	M-CSF R/CD115	CSF1R	pg/ml	17.5	788798	267002	432051	183659	0.00309406	**
	GM-CSF	CSF2	pg/ml	4.1	0	0	29.215	58.9009	0.15121	n.s.
	G-CSF	CSF3	pg/ml	4.1	10.898	34.4625	35.075	87.2759	0.431413	n.s.
	Cystatin C	CST3	pg/ml	103	749131	199674	805241	349987	0.666266	n.s.
	Cathepsin S	CTSS	pg/ml	9.65	4573.67	1003.83	5034.71	1558.3	0.443508	n.s.
	CX3CL1/Fractalkine	CX3CL1	pg/ml	64.8	0	0	2597.31	4427.4	0.0965589	n.s.
	CXCL1/GRO alpha/KC/CINC-1	CXCL1	pg/ml	5.3	778.725	414.64	700.475	478.068	0.700464	n.s.
	CXCL10/IP-10/CRG-2	CXCL10	pg/ml	1.18	213.506	204.387	575.382	657.523	0.125442	n.s.
	CXCL11/I-TAC	CXCL11	pg/ml	7.8	375.502	380.988	354.533	580.472	0.925137	n.s.
	CXCL12/SDF-1	CXCL12	pg/ml	17	0	0	0	0	1	n.s.
	CXCL13/BLC/BCA-1	CXCL13	pg/ml	11.5	183.021	105.516	70.063	90.6748	0.019606	*
	CXCL14/BRAK	CXCL14	pg/ml	26	2131	634.573	1662.35	526.406	0.089634	n.s.
	CXCL16	CXCL16	pg/ml	0.4	1271.74	376.743	1437.91	318.553	0.301302	n.s.
	CXCL2/GRO beta/MIP-2/CINC-3	CXCL2	pg/ml	7.86	1413.57	1201.19	1277.9	849.381	0.774273	n.s.
	CXCL5/ENA-78	CXCL5	pg/ml	8.2	1358.99	667.548	598.928	722.081	0.0251125	*
	CXCL6/GCP-2	CXCL6	pg/ml	3.02	347.878	65.1286	299.945	63.8403	0.113826	n.s.
	CXCL-7/NAP-2	CXCL7	pg/ml	55.1	1.80455e+06	463688	1.95268e+06	902844	0.651788	n.s.
	CXCL9/MIG	CXCL9	pg/ml	23.8	475.277	1502.96	1611.82	3060.3	0.310868	n.s.
	Dkk-1	DKK1	pg/ml	50.9	2425.48	1206.67	2113.13	1362.1	0.594024	n.s.
	DPPIV/CD26	DPP4	pg/ml	78.7	145954	48573.3	84287.6	38730.8	0.00593414	**
	EGF	EGF	pg/ml	8.9	222.049	151.237	215.821	161.216	0.929994	n.s.
	Elastase 2	ELANE	pg/ml	20	107260	45330.1	172293	134203	0.174406	n.s.
	Endoglin/CD105	ENG	pg/ml	68	3311.74	1260.68	3670.94	1201.62	0.522531	n.s.
	Enolase 2/Neuron-specific Enolase	ENO2	pg/ml	140	58767.8	35526.6	36317.3	24448	0.119262	n.s.
	ENPP-2/Autotaxin	ENPP2	pg/ml	99.3	69475.7	12816	53573.3	12082.6	0.0105425	*
	EpCAM/TROP1	EPCAM	pg/ml	2.22	681.956	314.499	427.625	225.772	0.0538844	n.s.
	EphA2	EPHA2	pg/ml	176	533.718	1045.46	693.345	744.43	0.699198	n.s.
	ErbB2/Her2	ERBB2	pg/ml	36.6	3443.75	1036.93	2273.96	624.545	0.00812178	**
	ErbB3/Her3	ERBB3	pg/ml	9.42	13529	2674.09	13411.2	5056.07	0.949008	n.s.
	ESAM	ESAM	pg/ml	7.67	174.947	449.08	74.95	82.1472	0.504934	n.s.
	Endocan/ESM-1	ESM1	pg/ml	1.08	455.699	152.436	779.452	672.408	0.168629	n.s.
	Coagulation Factor III/Tissue Factor	F3	pg/ml	0.237	58.533	17.0576	64.448	16.5566	0.441609	n.s.
	FABP4/A-FABP	FABP4	pg/ml	95.7	7641.59	2810.53	5403.04	3746.57	0.149377	n.s.
	Fibroblast Activation Protein alpha/FAP	FAP	pg/ml	0.667	23220.5	6954.6	14716.7	9630.74	0.037498	*
	Fas/TNFRSF6/CD95	FAS	pg/ml	3.2	6123.36	867.849	5331.38	2414.69	0.349497	n.s.
	Fas Ligand/TNFSF6	FASLG	pg/ml	1.2	32.736	11.9462	17.342	13.9488	0.0164866	*
	CD23/Fc epsilon RII	FCER2	pg/ml	16.5	2410.15	578.166	1296.95	1326.93	0.0311684	*
	D-dimer	FDP	pg/ml	n.a.	1.23627e+06	753967	1.10822e+07	7.10042e+06	0.00172827	**
	FGF acidic/FGF1	FGF1	pg/ml	4.88	34.105	79.6674	41.296	85.1599	0.847587	n.s.
	FGF-13	FGF13	pg/ml	20.6	1052.92	654.634	1207.69	435.717	0.542632	n.s.
	FGF basic/FGF2/bFGF	FGF2	pg/ml	6.5	25.465	8.34411	33.34	27.4192	0.40406	n.s.
	FGF-23	FGF23	pg/ml	10.2	32.327	13.5743	27.621	12.6712	0.433394	n.s.
	VEGFR1/Flt-1	FLT1	pg/ml	5.68	66.759	17.4555	136.543	64.2399	0.0074912	**
	Flt-3 Ligand/FLT3L	FLT3LG	pg/ml	1.5	120.655	27.0591	143.237	47.0395	0.208813	n.s.
	VEGFR3/Flt-4	FLT4	pg/ml	2.7	88.539	26.3903	95.713	31.465	0.58766	n.s.
	Fibronectin	FN	pg/ml	171	4.99537e+07	7.76455e+07	3.45089e+07	3.41892e+07	0.575158	n.s.
	Follistatin-like 1/FSTL1	FSTL1	pg/ml	281	3639.49	6288.32	7455.04	6784.65	0.208649	n.s.
	Follistatin-related Gene Protein/FLRG	FSTL3	pg/ml	52	17765.9	4956.94	22508.1	4555.23	0.0390037	*
	Ferritin	FT	pg/ml	1.29	118681	112378	423840	242304	0.00326551	**
	Furin	FURIN	pg/ml	10.4	3495.2	1148.93	4643.87	2564.32	0.219549	n.s.
	Gas6	GAS6	pg/ml	3.58	11691.2	2176.29	10112.2	2753.19	0.172791	n.s.
	Vitamin D BP	GC	pg/ml	227	7.05286e+07	2.23031e+08	8.43569e+08	2.6676e+09	0.384625	n.s.
	GDF-15	GDF15	pg/ml	1.2	677.522	288.85	1369.56	1066.65	0.0749604	n.s.
	BMP-9	GDF2	pg/ml	0.6	36.27	15.5069	28.383	17.6181	0.302213	n.s.
	GDNF	GDNF	pg/ml	0.582	29.013	26.7075	34.077	16.7593	0.618855	n.s.
	Growth Hormon	GH1	pg/ml	15.3	3035.61	5913.14	7774.31	6170.39	0.096576	n.s.
	Osteoactivin/GPNMB	GPNMB	pg/ml	31.4	28771.6	4534.77	18825.4	7596.08	0.00296125	**
	Progranulin/PGRN	GRN	pg/ml	195	80498.5	41006.3	113246	55221.5	0.150957	n.s.
	Granzyme A	GZMA	pg/ml	2.18	270.942	138.989	208.9	169.98	0.38382	n.s.
	Granzyme B	GZMB	pg/ml	1.42	17.987	31.9949	2.744	5.78486	0.170304	n.s.
	TIM-1/KIM-1/HAVCR	HAVCR1	pg/ml	17.3	0	0	720.443	1161.97	0.0815562	n.s.
	HB-EGF	HBEGF	pg/ml	0.4	83.468	72.0175	70.165	76.912	0.694423	n.s.
	HGF	HGF	pg/ml	1	111.68	59.7599	231.548	118.306	0.0131366	*
	HMW Adiponectin/Acrp30	HMW-ADIPOQ	pg/ml	438	3.03826e+06	2.42104e+06	2.71328e+06	1.41015e+06	0.719079	n.s.
	HTRA2/Omi	HTRA2	pg/ml	0.955	721.729	486.866	703.347	228.714	0.915622	n.s.
	ICAM-1/CD54	ICAM1	pg/ml	87.9	572068	130803	710675	281560	0.18201	n.s.
	IFN-alpha	IFNA1	pg/ml	0.26	65.991	16.9972	168.522	81.8359	0.00319636	**
	IFN-beta	IFNB1	pg/ml	0.476	39.058	42.4318	8.513	17.972	0.0577019	n.s.
	IFN-gamma	IFNG	pg/ml	0.4	0	0	0	0	1	n.s.
	IFN-gamma R1/CD119	IFNGR1	pg/ml	0.1	79.058	8.61443	85.395	24.5225	0.456685	n.s.
	IL-28A/IFN-lambda 2	IFNL2	pg/ml	8.6	0	0	0	0	1	n.s.
	IL-28B/IFN-lambda 3	IFNL3	pg/ml	8.35	0	0	0	0	1	n.s.
	IGFBP-1	IGFBP1	pg/ml	42.6	39842.5	24889.2	156071	239391	0.160372	n.s.
	IGFBP-2	IGFBP2	pg/ml	20.6	221473	86257.6	409831	311275	0.0938902	n.s.
	IGFBP-3	IGFBP3	pg/ml	281	973989	359307	943342	372564	0.853569	n.s.
	IGFBP-4	IGFBP4	pg/ml	16.2	0	0	0	0	1	n.s.
	IGFBP-6	IGFBP6	pg/ml	2.38	125204	23250.3	122833	52659.3	0.89843	n.s.
	IGFBP-rp1/IGFBP-7	IGFBP7	pg/ml	118	9955.7	2694.4	9071.25	2193.88	0.431776	n.s.
	IL-10	IL10	pg/ml	1.6	25.192	46.0769	14.509	10.4343	0.491049	n.s.
	IL-11	IL11	pg/ml	24.7	1400.91	1777.83	1595.6	2663.73	0.850014	n.s.
	IL-12/IL-23 p40	IL12p40	pg/ml	35.2	0	0	0	0	1	n.s.
	IL-12 p70	IL12p70	pg/ml	20.2	0	0	0	0	1	n.s.
	IL-13	IL13	pg/ml	32.4	0	0	0	0	1	n.s.
	IL-15	IL15	pg/ml	1.01	0	0	0	0	1	n.s.
	IL-16	IL16	pg/ml	1.35	176.109	47.9664	170.76	162.734	0.92245	n.s.
	IL-17/IL-17A	IL17A	pg/ml	1.8	46.31	42.2057	67.007	60.9759	0.390524	n.s.
	IL-17C	IL17C	pg/ml	1.57	11.506	3.96535	9.684	7.185	0.494125	n.s.
	IL-18/IL-1F8	IL18	pg/ml	1.93	325.706	174.711	342.502	163.79	0.826987	n.s.
	IL-19	IL19	pg/ml	64.3	135.866	429.646	135.866	429.646	1	n.s.
	IL-1 alpha/IL-1F1	IL1A	pg/ml	0.9	0	0	0	0	1	n.s.
	IL-1 beta/IL-1F2	IL1B	pg/ml	0.8	3.143	6.66908	9.734	12.1932	0.155993	n.s.
	IL-1 RI	IL1R1	pg/ml	4.5	1451.21	220.194	1394.82	383.873	0.69295	n.s.
	IL-1 RII	IL1R2	pg/ml	18	10354	1852.92	8560.15	3761.25	0.198936	n.s.
	ST2/IL-33R	IL1RL1	pg/ml	29.9	11766.3	4318.51	45545.3	61927.8	0.119088	n.s.
	IL-1ra/IL-1F3	IL1RN	pg/ml	18	1342.78	454.807	6681.31	12178.6	0.199258	n.s.
	IL-2	IL2	pg/ml	1.8	0	0	0	0	1	n.s.
	IL-21	IL21	pg/ml	0.869	43.634	22.6877	42.837	21.9006	0.93718	n.s.
	IL-23	IL23A	pg/ml	11.4	2503.16	2009.96	1033.01	773.955	0.0525832	n.s.
	IL-17E/IL-25	IL25	pg/ml	27.7	518.156	527.104	2337.21	3814.47	0.168197	n.s.
	IL-27	IL27	pg/ml	2.7	324.466	737.497	650.54	1511.12	0.550257	n.s.
	CD25/IL-2R alpha	IL2RA	pg/ml	1.3	536.267	324.175	683.107	330.103	0.328857	n.s.
	IL-3	IL3	pg/ml	11.6	0	0	63.556	149.38	0.211399	n.s.
	IL-31	IL31	pg/ml	9.7	100.728	172.565	90.412	76.918	0.865691	n.s.
	IL-33	IL33	pg/ml	1.8	0	0	0	0	1	n.s.
	IL-34	IL34	pg/ml	18.7	0	0	0	0	1	n.s.
	IL-36 beta/IL-1F8	IL36B	pg/ml	0.903	3.166	5.98875	5.539	11.2837	0.566474	n.s.
	IL-4	IL4	pg/ml	9.3	58.169	64.5179	20.457	39.1701	0.135176	n.s.
	IL-4R alpha	IL4R	pg/ml	0.29	70.941	8.07133	84.132	24.7167	0.137213	n.s.
	IL-5	IL5	pg/ml	0.5	0	0	0.655	2.07129	0.343436	n.s.
	IL-6	IL6	pg/ml	1.7	18.451	5.3076	42.229	29.2172	0.030657	*
	IL-6R alpha	IL6R	pg/ml	0.58	49796.2	6955.21	44106	14825.6	0.292129	n.s.
	gp130	IL6ST	pg/ml	11.2	131173	15530.1	120361	23166.4	0.238277	n.s.
	IL-7	IL7	pg/ml	0.41	44.085	6.48852	52.376	15.1651	0.13754	n.s.
	IL-8/CXCL8	IL8	pg/ml	1.8	149.162	151.375	242.826	360.177	0.462911	n.s.
	Total Inhibin	INH	pg/ml	21.7	176.7	219.504	281.89	234.616	0.314286	n.s.
	C-Peptide	INSC	pg/ml	2.83	3663.7	1926.58	2132.76	1996.79	0.098092	n.s.
	Insulin	INSC	pg/ml	9.91	1774.16	1165.17	1472.16	1372.38	0.602441	n.s.
	ITIH4	ITIH4	pg/ml	141	7.16126e+07	1.50957e+07	7.97279e+07	1.24076e+07	0.206183	n.s.
	VEGFR2/KDR/Flk-1	KDR	pg/ml	7.4	11603	2729.52	9815.04	2643.25	0.154056	n.s.
	CD117/c-kit	KIT	pg/ml	93.5	13148.8	14378.1	3558.22	5682.2	0.0739378	n.s.
	SCF/c-kit Ligand	KITLG	pg/ml	1.4	83.555	37.9868	87.533	34.6291	0.809458	n.s.
	Kallikrein 3/PSA	KLK3	pg/ml	8.3	111.372	151.89	952.142	306.915	2.87027e-06	***
	Kallikrein 5	KLK5	pg/ml	81.5	2604.32	800.29	2247.61	1610.56	0.541225	n.s.
	Kallikrein 6/Neurosin	KLK6	pg/ml	5.45	3127.83	1351.74	2186.6	1469.4	0.153458	n.s.
	LBP	LBP	pg/ml	83.9	7.68176e+06	1.48692e+06	2.04518e+07	7.66974e+06	0.000466571	***
	Lipocalin-2/NGAL	LCN2	pg/ml	29.2	100339	25187.3	127510	64100.9	0.236554	n.s.
	Leptin/OB	LEP	pg/ml	10.2	17741.3	12084.3	5489.97	4510.35	0.0115122	*
	Leptin R	LEPR	pg/ml	283	18922	12039.8	13843.2	21981.1	0.532028	n.s.
	Galectin-1	LGALS1	pg/ml	632	32164.6	10498.9	29436.6	14020.1	0.62877	n.s.
	Galectin-3	LGALS3	pg/ml	1.7	7125.9	1549.3	8405.53	1803.77	0.106388	n.s.
	Galectin-3BP/MAC-2BP	LGALS3BP	pg/ml	194	1.8826e+06	886974	2.07734e+06	733185	0.599335	n.s.
	Galectin-9	LGALS9	pg/ml	29	13131.2	6356.5	24910.8	10556.6	0.00868563	**
	LIF	LIF	pg/ml	9.31	78.839	94.7123	0	0	0.0272559	*
	LRG1	LRG1	pg/ml	13.7	6.29716e+06	1.30192e+06	1.1316e+07	3.0415e+06	0.000416846	***
	Lymphotoxin-alpha/TNF-beta	LTA	pg/ml	1.52	119.396	53.7436	115.539	53.966	0.874552	n.s.
	Lactoferrin	LTF	pg/ml	201	585500	196534	879016	846497	0.310666	n.s.
	Lumican	LUM	pg/ml	497	2.17565e+06	487821	1.38766e+06	419856	0.00115764	**
	MAdCAM-1	MADCAM1	pg/ml	51.3	336646	82024.4	242716	110632	0.0460012	*
	Myoglobin	MB	pg/ml	1.3	4869.49	815.417	6381.15	2154.2	0.061054	n.s.
	MBL	MBL2	pg/ml	1.78	1.86784e+06	1.34917e+06	3.46067e+06	1.5108e+06	0.0230703	*
	MCAM/CD146	MCAM	pg/ml	3.5	35228.4	8760.39	21823.6	10273.1	0.00579461	**
	Midkine	MDK	pg/ml	6.64	593.828	275.632	818.349	615.015	0.312099	n.s.
	HGFR/c-MET	MET	pg/ml	2.48	83023.3	12601	92219.1	21861.9	0.267938	n.s.
	MFG-E8	MFGE8	pg/ml	35.7	1203.69	673.484	1466.17	1204.84	0.557139	n.s.
	MIA	MIA	pg/ml	55.3	923.718	597.666	457.378	170.837	0.0380843	*
	MICA	MICA	pg/ml	5.4	50.914	111.203	117.857	124.033	0.220174	n.s.
	MICB	MICB	pg/ml	35.8	839.871	564.444	545.705	462.761	0.219315	n.s.
	MIF	MIF	pg/ml	38.8	23497.1	7426.02	20554.3	17240.7	0.628866	n.s.
	MMP-1	MMP1	pg/ml	2.7	2425.73	2561.47	3885.17	2719.03	0.232593	n.s.
	MMP-10	MMP10	pg/ml	1.3	627.97	258.416	634.728	373.882	0.963079	n.s.
	MMP-12	MMP12	pg/ml	7.1	37.02	66.9318	18.28	38.7064	0.455773	n.s.
	MMP-13	MMP13	pg/ml	19	65.075	173.585	54.756	105.89	0.874659	n.s.
	MMP-2	MMP2	pg/ml	108	184261	15498.7	158433	25181	0.0145485	*
	MMP-3	MMP3	pg/ml	5.3	11286.9	5194.37	17320.9	8967.86	0.0862522	n.s.
	MMP-7	MMP7	pg/ml	23.2	1115.25	616.273	1091.11	839.53	0.942448	n.s.
	MMP-8	MMP8	pg/ml	34.2	17411.4	9030.81	41833.5	50207.1	0.162312	n.s.
	MMP-9	MMP9	pg/ml	13.6	137833	52266	204608	130160	0.158429	n.s.
	Myeloperoxidase/MPO	MPO	pg/ml	26.2	207450	84211.6	426732	364411	0.0935515	n.s.
	Mesothelin	MSLN	pg/ml	22.9	18664.7	10046.1	15363.7	7260.92	0.411831	n.s.
	MSP/MST1	MST1	pg/ml	26.9	1.95688e+06	143510	1.76303e+06	451919	0.223038	n.s.
	CA15-3/MUC1	MUC1	units/ml	0.051	32.016	9.24535	20.056	3.92222	0.00264039	**
	CA125/MUC16	MUC16	units/ml	2.7	406.185	366.551	1295.44	2085.29	0.214974	n.s.
	NAGLU	NAGLU	pg/ml	7.68	8375.81	2320.6	4584.36	2316.41	0.00180475	**
	PBEF/Visfatin	NAMPT	pg/ml	2243	110455	45237	107103	148488	0.946823	n.s.
	NCAM-1/CD56	NCAM1	pg/ml	412	208287	57533.6	175357	63990.9	0.242056	n.s.
	Nectin-4	NECTIN4	pg/ml	17.2	4896.34	3699.54	2002.49	2571.67	0.059149	n.s.
	beta-NGF	NGF	pg/ml	0.259	0.298	0.628239	0.149	0.471179	0.556565	n.s.
	Nephrin	NPHS1	pg/ml	22.2	639.636	711.739	390.315	286.598	0.324685	n.s.
	Atrial Natriuretic Peptide/ANP	NPP	pg/ml	66.2	5526.47	2983.89	4756.19	3448.31	0.5999	n.s.
	Neuregulin-1 beta 1/NRG1 beta 1	NRG1	pg/ml	5.9	632.984	669.799	150.046	96.3657	0.0493166	*
	Neuropilin-1	NRP1	pg/ml	5.31	158129	16870.2	138155	50204.2	0.258103	n.s.
	NT-3	NTF3	pg/ml	3.38	7.516	16.2801	6.354	14.5556	0.868276	n.s.
	NT-4	NTF4	pg/ml	1.3	90.406	47.5913	157.247	95.5604	0.0689392	n.s.
	Oncostatin M/OSM	OSM	pg/ml	44.3	2062.13	441.331	2772	960.249	0.054001	n.s.
	Park7/DJ-1	PARK7	pg/ml	49.1	68690.5	24680.4	67373	45228.2	0.936703	n.s.
	Proprotein Convertase 9/PCSK9	PCSK9	pg/ml	246	87550	48411.7	139746	81547	0.102738	n.s.
	Procalcitonin	PCT	pg/ml	0.967	6.787	14.8272	33.534	34.3774	0.0428752	*
	PDGF-AA	PDGFA	pg/ml	0.747	1419.03	565.47	2243.96	1209.22	0.0729564	n.s.
	PDGF-BB	PDGFB	pg/ml	0.2	1.43498e+06	546214	1.77313e+06	717326	0.252106	n.s.
	PDGF-CC	PDGFC	pg/ml	2.49	1524.58	1096.75	1726.7	1158.17	0.693367	n.s.
	PDGF-DD	PDGFD	pg/ml	0.2	816.315	329.866	813.182	538.912	0.987698	n.s.
	CD31/PECAM-1	PECAM1	pg/ml	71.6	41150.4	16137.5	19342	11120.1	0.00285308	**
	CXCL4/PF4	PF4	pg/ml	25.2	1.37786e+06	2.15119e+06	5.53426e+06	8.91682e+06	0.182262	n.s.
	PIGF	PIGF	pg/ml	1.9	7.532	1.72746	7.773	2.3407	0.796574	n.s.
	PLA2G7/PAF-AH/Lp-PLA2	PLA2G7	pg/ml	326	229892	98312.7	177326	43289.1	0.146962	n.s.
	u-Plasminogen Activator (uPA)/Urokinase	PLAU	pg/ml	23.5	278.655	180.427	400.435	420.418	0.416112	n.s.
	uPAR	PLAUR	pg/ml	43.2	524.66	283.851	424.751	250.907	0.415402	n.s.
	Periostin/OSF-2	POSTN	pg/ml	95.7	146088	43098.7	140366	51401.4	0.790543	n.s.
	Prolactin	PRL	pg/ml	224	15363.4	4381.94	10105.2	3408.4	0.00814848	**
	Coagulation Factor XIV/Protein C	PROC	pg/ml	23.1	40830.7	7529.51	22014.4	5041.03	7.0856e-06	***
	Protein S/PROS1	PROS1	pg/ml	8.15	4.90537e+06	946802	3.90794e+06	904101	0.0269311	*
	Proteinase 3/Myeloblastin/PRTN3	PRTN3	pg/ml	1.41	34869.9	11605.1	45877.7	33094.4	0.341914	n.s.
	Pentraxin 3/TSG-14	PTX3	pg/ml	39.5	4741.04	4758.48	21702	25380	0.0655657	n.s.
	Chemerin	RARRES2	pg/ml	69	24207.4	20361	33828.8	28613	0.398892	n.s.
	Reg3A	REG3A	pg/ml	3.71	10701.3	6449.22	22939.7	22386.6	0.126248	n.s.
	Renin	REN	pg/ml	25.8	136.493	288.642	134.987	332.852	0.991497	n.s.
	Resistin	RETN	pg/ml	3	9733.09	3247.13	21717.1	15848.2	0.0417624	*
	Relaxin-2	RLN2	pg/ml	6.72	0	0	0	0	1	n.s.
	ROBO4	ROBO4	pg/ml	1.5	205.459	64.382	184.622	8.5691	0.335954	n.s.
	EN-RAGE/S100A12	S100A12	pg/ml	1.77	35276.4	16304.6	92311.5	67518.1	0.026552	*
	S100A8	S100A8	pg/ml	15.3	203.811	330.315	309.381	487.549	0.578747	n.s.
	S100A9	S100A9	pg/ml	6.39	704.108	437.818	3157.48	2914.54	0.0262993	*
	S100B	S100B	pg/ml	4.34	1055.43	361.843	1526.57	838.776	0.128351	n.s.
	Uteroglobin/SCGB1A1	SCGB1A1	pg/ml	5.4	16010.9	4037.98	12696.9	8811.3	0.299827	n.s.
	Syndecan-1/CD138	SDC1	pg/ml	15.6	5957.99	3840.49	10785.3	7907.52	0.106058	n.s.
	Syndecan-4	SDC4	pg/ml	1.69	2047.25	493.765	1824.47	665.975	0.407542	n.s.
	E-Selectin/CD62E	SELE	pg/ml	18.8	27409.9	6805.7	30871	10849.4	0.406101	n.s.
	L-Selectin/CD62L	SELL	pg/ml	106	691623	89169	485451	135862	0.00106097	**
	P-Selectin/CD62P	SELP	pg/ml	9	65527.4	17480.5	73111.1	37363.2	0.571118	n.s.
	Serpin A10/ZPI	SERPINA10	pg/ml	20.75	3.73386e+06	1.25424e+06	5.45107e+06	1.44424e+06	0.011038	*
	Serpin A12	SERPINA12	pg/ml	2.85	0	0	267.622	846.295	0.343436	n.s.
	Serpin A4/Kallistatin	SERPINA4	pg/ml	12.3	2.7315e+07	4.65849e+06	1.59465e+07	6.5482e+06	0.000370391	***
	Serpin A7/TBG	SERPINA7	pg/ml	28.4	9.9577e+06	1.53564e+06	8.86573e+06	2.46081e+06	0.252259	n.s.
	Serpin B3/SCCA1	SERPINB3	pg/ml	17.6	501.442	318.929	530.339	1068.67	0.936225	n.s.
	Serpin C1/Antithrombin-III	SERPINC1	pg/ml	207	2.74703e+07	7.36913e+07	7.56799e+07	1.14133e+08	0.278993	n.s.
	Serpin E1/PAI-1	SERPINE1	pg/ml	0.7	46563	24909.2	67913.5	39641.2	0.169627	n.s.
	Serpin F1/PEDF	SERPINF1	pg/ml	3.66	5.68232e+06	698695	5.61581e+06	881287	0.853853	n.s.
	SP-D	SFTPD	pg/ml	26.5	7372.97	4530.88	9019.59	7096.59	0.545388	n.s.
	SHBG	SHBG	pg/ml	705	2.80039e+06	1.23176e+06	2.16693e+06	714804	0.180703	n.s.
	SLPI	SLPI	pg/ml	31.4	39018.4	9897.69	41093.8	16040.1	0.73253	n.s.
	alpha-Synuclein	SNCA	pg/ml	5.16	2839.1	829.01	2927.69	1368.44	0.863365	n.s.
	SOST/Sclerostin	SOST	pg/ml	7	477.379	225.431	489.324	308.713	0.922477	n.s.
	SPARC	SPARC	pg/ml	97.9	694184	228180	932635	461925	0.166809	n.s.
	Osteopontin/OPN	SPP1	pg/ml	413	38763.6	10898.8	123821	65285.8	0.00252562	**
	Stanniocalcin 1/STC-1	STC1	pg/ml	11.6	237.032	210.929	307.562	267.006	0.520897	n.s.
	Tau	TAU	pg/ml	4.49	205.474	161.847	244.392	354.846	0.757512	n.s.
	Tie-2	TEK	pg/ml	211	10873.6	3070.66	11766.8	4814.16	0.627872	n.s.
	TFF3	TFF3	pg/ml	0.819	1524.82	658.948	1445.41	1540.75	0.883341	n.s.
	TFPI	TFPI	pg/ml	43.7	15744.9	5399.22	13891.6	5682.44	0.464329	n.s.
	TfR(Transferrin R)	TFRC	pg/ml	67.5	6.53617e+06	2.14838e+06	5.93554e+06	1.36814e+06	0.467167	n.s.
	TGF-alpha	TGFA	pg/ml	0.82	0	0	1.937	6.12533	0.343436	n.s.
	TGF-beta1	TGFB1	pg/ml	20.8	49693.8	16597.7	54272.2	22241.5	0.608749	n.s.
	TGF-beta2	TGFB2	pg/ml	6.8	141.504	98.3044	98.587	89.7205	0.321487	n.s.
	TGF-beta3	TGFB3	pg/ml	14.3	15.423	42.6639	8.3	22.2496	0.64713	n.s.
	Thrombomodulin/BDCA-3	THBD	pg/ml	7.06	5833.06	944.244	6001.54	1966.43	0.81087	n.s.
	Thrombospondin-2	THBS2	pg/ml	30.7	13975.8	6800.73	19488.7	8075.31	0.116519	n.s.
	Thrombopoietin/Tpo	THPO	pg/ml	24.8	632.926	199.805	802.422	290.943	0.148432	n.s.
	TIMP-1	TIMP1	pg/ml	3.42	93514.6	17023.3	134767	42173.8	0.0142841	*
	Thymidine kinase 1	TK1	pg/ml	6.64	10.56	28.1857	12.205	22.7992	0.887565	n.s.
	Tenascin C	TNC	pg/ml	6.6	16221.4	2771.15	19412.2	5802.45	0.140789	n.s.
	TNF-alpha	TNF	pg/ml	1.2	28.523	4.4208	28.044	4.7542	0.818157	n.s.
	TRAIL R2/TNFRSF10B	TNFRSF10B	pg/ml	2.2	38.645	20.162	47.483	37.5692	0.522943	n.s.
	TRAIL R3/TNFRSF10C	TNFRSF10C	pg/ml	1.7	3248.35	1351.36	2568.23	754.574	0.186185	n.s.
	Osteoprotegerin/TNFRSF11B	TNFRSF11B	pg/ml	0.5	692.374	236.703	825.386	337.486	0.322611	n.s.
	TACI/TNFRSF13B	TNFRSF13B	pg/ml	0.6	19.828	11.1726	3.26	6.90848	0.0011862	**
	BCMA/TNFRSF17	TNFRSF17	pg/ml	1.2	29565	4061.29	20989.3	5031.46	0.000593448	***
	GITR/TNFRSF18	TNFRSF18	pg/ml	11.1	89.043	164.382	5.134	11.108	0.141439	n.s.
	TNF RI/TNFRSF1A	TNFRSF1A	pg/ml	41	1523.77	501.633	1849.08	743.09	0.268295	n.s.
	TNF RII/TNFRSF1B	TNFRSF1B	pg/ml	0.5	2629.3	871.217	3522.48	1850.93	0.191008	n.s.
	DR3/TNFRSF25	TNFRSF25	pg/ml	58.6	4876.9	3307.89	5079.5	3002.33	0.887566	n.s.
	DcR3/TNFRSF6B	TNFRSF6B	pg/ml	55.9	334.923	358.506	458.024	381.558	0.466795	n.s.
	CD30/TNFRSF8	TNFRSF8	pg/ml	0.1	84.828	47.2703	101.494	65.8367	0.524571	n.s.
	4-1BB/TNFRSF9/CD137	TNFRSF9	pg/ml	2.8	28.854	66.0417	0	0	0.200418	n.s.
	TRAIL/TNFSF10	TNFSF10	pg/ml	9.65	148.801	75.0951	110.626	34.7052	0.168825	n.s.
	TRANCE/TNFSF11/RANK L	TNFSF11	pg/ml	4.7	123.345	145.749	7.436	9.59983	0.0331348	*
	APRIL/TNFSF13	TNFSF13	pg/ml	7.95	924.767	1391.85	468.047	365.873	0.338715	n.s.
	BAFF/BLyS/TNFSF13B	TNFSF13B	pg/ml	1.01	773.897	415.208	1309.91	896.842	0.110628	n.s.
	LIGHT/TNFSF14	TNFSF14	pg/ml	0.691	97.096	46.2277	138.107	108.889	0.294213	n.s.
	Cardiac Troponin I/cTNI	TNNI	pg/ml	14.9	16.771	17.8777	25.449	36.5475	0.511749	n.s.
	TREM-1	TREM1	pg/ml	10.65	180.197	71.3571	279.372	157.35	0.0934495	n.s.
	TSLP	TSLP	pg/ml	0.432	0.539	0.77098	0.106	0.335201	0.128728	n.s.
	UCH-L1/PGP9.5	UCHL1	pg/ml	60.7	0	0	0	0	1	n.s.
	ULBP-1	ULBP1	pg/ml	6.4	8.696	18.4039	32.962	72.1824	0.326837	n.s.
	ULBP-2/5/6	ULBP2/5/6	pg/ml	62.3	229.798	315.997	52.432	103.115	0.119913	n.s.
	ULBP-3	ULBP3	pg/ml	8.4	0	0	0	0	1	n.s.
	ULBP-4/RAET1E	ULBP4	pg/ml	26	275.455	195.854	461.739	972.803	0.566299	n.s.
	Uromodulin	UMOD	pg/ml	36.6	215907	63659.7	206127	73334.3	0.753853	n.s.
	VCAM-1/CD106	VCAM1	pg/ml	238	919320	645996	1.8315e+06	1.05461e+06	0.0341037	*
	VEGF	VEGF	pg/ml	2.1	126.773	25.6187	141.816	91.1403	0.625792	n.s.
	VEGF-C	VEGFC	pg/ml	5.5	1407.49	877.763	1370.77	1018.88	0.932167	n.s.
	vWF-A2	VWF	pg/ml	11.9	15157.5	5835.24	24507.3	7805.1	0.00762104	**
	HE4/WFDC2	WFDC2	pg/ml	10.8	7259.26	4679.88	11642.5	6198.81	0.0924575	n.s.
	XCL1/Lymphotactin	XCL1	pg/ml	53	249.143	99.755	245.802	115.231	0.945515	n.s.
	*, 191 factors selected for further analysis are in gray background.
	**, 66 factors presenting statistically significant difference between moderate vs severe groups. *: p < 0.05, **: p < 0.01, ***: p < 0.001 (Mann-Whitney test). n.s.: not significant

## Sheet: Table S3
	Table S3. Quantitative analysis of 191 plasma factors in normal controls and COVID-19 patients.
	Plasma factors	Symbol	Uniport ID	Unit	Detection limit	Detection rate (%)
	alpha2-macroglobulin	A2M	P01023	Log10(pg/ml)	2.21219	99.4652
	ADAMTS13	ADAMTS13	Q76XL8	Log10(pg/ml)	3.1038	100
	Fetuin A/AHSG	AHSG	P02765	Log10(pg/ml)	2.38202	100
	ALDH1A1	ALDH1A1	P00352	Log10(pg/ml)	0.851258	100
	alpha 1-Microglobulin	AMBP	P02760	Log10(pg/ml)	4.47075	100
	Angiopoietin-1	ANGPT1	Q15389	Log10(pg/ml)	0.974512	100
	Angiopoietin-2	ANGPT2	Q15123	Log10(pg/ml)	1.233	99.6859
	Angiopoietin-like Protein 3/ANGPL3	ANGPTL3	Q9Y5C1	Log10(pg/ml)	1.36173	100
	VAP-1/AOC3	AOC3	Q16853	Log10(pg/ml)	0.732394	100
	beta 2-Microglobulin	B2M	P61769	Log10(pg/ml)	1.23553	100
	BDNF	BDNF	P23560	Log10(pg/ml)	-0.49485	100
	BMP-10	BMP10	O95393	Log10(pg/ml)	0.20412	92.5654
	Complement C1q	C1Q	P02745	Log10(ng/ml)	1.68124	94.555
	Complement Component C2	C2	P06681	Log10(pg/ml)	1.85003	100
	Complement Component C5a	C5	P01031	Log10(pg/ml)	-0.677781	100
	Complement Component C9	C9	P02748	Log10(pg/ml)	3.3216	100
	CCL11/Eotaxin	CCL11	P51671	Log10(pg/ml)	1.16435	100
	CCL14/HCC-1/HCC-3	CCL14	Q16627	Log10(pg/ml)	1.50243	100
	CCL18/PARC	CCL18	P55774	Log10(pg/ml)	-0.522879	100
	CCL19/MIP-3 beta	CCL19	Q99731	Log10(pg/ml)	-0.116339	100
	CCL2/JE/MCP-1	CCL2	P13500	Log10(pg/ml)	0.995635	100
	CCL22/MDC	CCL22	O00626	Log10(pg/ml)	0.929419	100
	CCL23/MPIF-1	CCL23	P55773	Log10(pg/ml)	0.5302	94.555
	CCL24/Eotaxin-2/MPIF-2	CCL24	O00175	Log10(pg/ml)	0.127105	100
	CCL26/Eotaxin-3	CCL26	Q9Y258	Log10(pg/ml)	0.20412	98.4293
	CCL3/MIP-1 alpha	CCL3	P10147	Log10(pg/ml)	1.20952	91.0995
	CCL4/MIP-1 beta	CCL4	P13236	Log10(pg/ml)	0.763428	99.6859
	CCL5/RANTES	CCL5	P13501	Log10(pg/ml)	0.255273	100
	CD14	CD14	P08571	Log10(pg/ml)	1.5977	100
	CD163	CD163	Q86VB7	Log10(pg/ml)	2.72428	100
	PD-L1/B7-H1	CD274	Q9NZQ7	Log10(pg/ml)	0.656098	100
	CD40 Ligand/TNFSF5	CD40LG	P29965	Log10(pg/ml)	1.54033	100
	CEACAM-1/CD66a	CEACAM1	P13688	Log10(pg/ml)	2.19866	99.7906
	Complement Factor D/Adipsin	CFD	P00746	Log10(pg/ml)	2.36549	100
	Properdin	CFP	P27918	Log10(pg/ml)	2.17026	100
	Chitinase 3-like 1	CHI3L1	P36222	Log10(pg/ml)	0.518514	100
	SCGF/CLEC11a	CLEC11A	Q9Y240	Log10(pg/ml)	1.10037	100
	Contactin-1	CNTN1	Q12860	Log10(pg/ml)	0.553883	99.6859
	Collagen I alpha 1	COL1A1	P02452	Log10(pg/ml)	-0.236572	100
	M-CSF	CSF1	P09603	Log10(pg/ml)	1.58092	89.0052
	M-CSF R/CD115	CSF1R	P07333	Log10(pg/ml)	1.24304	100
	GM-CSF	CSF2	P04141	Log10(pg/ml)	0.612784	13.4031
	G-CSF	CSF3	P09919	Log10(pg/ml)	0.612784	33.9267
	CX3CL1/Fractalkine	CX3CL1	P78423	Log10(pg/ml)	1.81158	25.1309
	CXCL1/GRO alpha/KC/CINC-1	CXCL1	P09341	Log10(pg/ml)	0.724276	69.0052
	CXCL10/IP-10/CRG-2	CXCL10	P02778	Log10(pg/ml)	0.071882	100
	CXCL11/I-TAC	CXCL11	O14625	Log10(pg/ml)	0.892095	78.8482
	CXCL12/SDF-1	CXCL12	P48061	Log10(pg/ml)	1.98972	99.1444
	CXCL13/BLC/BCA-1	CXCL13	O43927	Log10(pg/ml)	1.0607	91.5183
	CXCL2/GRO beta/MIP-2/CINC-3	CXCL2	P19875	Log10(pg/ml)	0.895423	100
	CXCL5/ENA-78	CXCL5	P42830	Log10(pg/ml)	0.913814	98.8482
	CXCL6/GCP-2	CXCL6	P80162	Log10(pg/ml)	0.480007	100
	CXCL9/MIG	CXCL9	Q07325	Log10(pg/ml)	1.37658	80.6283
	Dkk-1	DKK1	O94907	Log10(pg/ml)	1.70672	100
	DPPIV/CD26	DPP4	P27487	Log10(pg/ml)	1.89597	100
	EGF	EGF	P01133	Log10(pg/ml)	0.94939	98.534
	ENPP-2/Autotaxin	ENPP2	Q13822	Log10(pg/ml)	1.99695	100
	ErbB2/Her2	ERBB2	P04626	Log10(pg/ml)	1.56348	99.6859
	ErbB3/Her3	ERBB3	P21860	Log10(pg/ml)	0.974051	100
	Endocan/ESAM-1	ESAM1	Q9NQ30	Log10(pg/ml)	0.0334238	100
	Coagulation Factor III/Tissue Factor	F3	P13726	Log10(pg/ml)	-0.625252	100
	FABP4/A-FABP	FABP4	P15090	Log10(pg/ml)	1.98091	100
	Fibroblast Activation Protein alpha/FAP	FAP	Q12884	Log10(pg/ml)	-0.175874	100
	Fas Ligand/TNFSF6	FASLG	P48023	Log10(pg/ml)	0.0791812	99.6859
	CD23/Fc epsilon RII	FCER2	P06734	Log10(pg/ml)	1.21748	98.2199
	FGF basic/FGF2/bFGF	FGF2	P09038	Log10(pg/ml)	0.812913	59.0576
	VEGFR1/Flt-1	FLT1	P17948	Log10(pg/ml)	0.754348	100
	Flt-3 Ligand/FLT3L	FLT3LG	P49771	Log10(pg/ml)	0.176091	100
	Follistatin-related Gene Protein/FLRG	FSTL3	O95633	Log10(pg/ml)	1.716	100
	Furin	FURIN	P09958	Log10(pg/ml)	1.01703	100
	GDF-15	GDF15	Q99988	Log10(pg/ml)	0.0791812	100
	Growth Hormon	GH1	P01241	Log10(pg/ml)	1.18469	97.4869
	Osteoactivin/GPNMB	GPNMB	Q14956	Log10(pg/ml)	1.49693	100
	Granzyme A	GZMA	P12544	Log10(pg/ml)	0.338456	100
	Granzyme B	GZMB	P10144	Log10(pg/ml)	0.152288	100
	HGF	HGF	P14210	Log10(pg/ml)	0	100
	ICAM-1/CD54	ICAM1	P05362	Log10(pg/ml)	1.94399	100
	IFN-alpha	IFNA1	L0N195	Log10(pg/ml)	-0.585027	99.267
	IFN-beta	IFNB1	P01574	Log10(pg/ml)	-0.322393	39.1623
	IFN-gamma	IFNG	P01579	Log10(pg/ml)	-0.39794	65.6545
	IL-28B/IFN-lambda 3	IFNL3	Q8IZI9	Log10(pg/ml)	0.921686	87.9581
	IGFBP-1	IGFBP1	P08833	Log10(pg/ml)	1.62941	99.6859
	IGFBP-2	IGFBP2	P18065	Log10(pg/ml)	1.31387	100
	IGFBP-4	IGFBP4	P22692	Log10(pg/ml)	1.20952	60.733
	IL-10	IL10	P22301	Log10(pg/ml)	0.20412	76.0209
	IL-11	IL11	P20809	Log10(pg/ml)	1.3927	84.9215
	IL-12 p70	IL12p70	P29459	Log10(pg/ml)	1.30535	75.3927
	IL-12/IL-23 p40	IL12p40	P29460	Log10(pg/ml)	1.54654	18.0105
	IL-13	IL13	P35225	Log10(pg/ml)	1.56348	79.0576
	IL-15	IL15	P40933	Log10(pg/ml)	0.00432137	100
	IL-17/IL-17A	IL17A	Q16552	Log10(pg/ml)	0.255273	16.4398
	IL-18/IL-1F8	IL18	Q14116	Log10(pg/ml)	0.285557	99.7906
	IL-1 alpha/IL-1F1	IL1A	P01583	Log10(pg/ml)	-0.0457575	34.6597
	IL-1 beta/IL-1F2	IL1B	P01584	Log10(pg/ml)	-0.09691	54.3455
	ST2/IL-33R	IL1RL1	Q01638	Log10(pg/ml)	1.47567	100
	IL-1ra/IL-1F3	IL1RN	P18510	Log10(pg/ml)	1.25527	100
	IL-2	IL2	P60568	Log10(pg/ml)	0.255273	15.288
	IL-23	IL23A	Q9NPF7	Log10(pg/ml)	1.0569	96.0209
	IL-17E/IL-25	IL25	Q9H293	Log10(pg/ml)	1.44248	99.1623
	IL-3	IL3	P08700	Log10(pg/ml)	1.06446	97.0681
	IL-31	IL31	Q6EBC2	Log10(pg/ml)	0.986772	2.51309
	IL-33	IL33	O95760	Log10(pg/ml)	0.255273	46.4921
	IL-36 beta/IL-1F8	IL36B	Q9NZH7	Log10(pg/ml)	-0.0443122	98.4293
	IL-4	IL4	P05112	Log10(pg/ml)	0.968483	67.5393
	IL-4R alpha	IL4R	P24394	Log10(pg/ml)	-0.537602	100
	IL-5	IL5	P05113	Log10(pg/ml)	-0.30103	67.3298
	IL-6	IL6	P05231	Log10(pg/ml)	0.230449	95.0785
	IL-6R alpha	IL6R	P08887	Log10(pg/ml)	-0.221849	100
	IL-7	IL7	P13232	Log10(pg/ml)	-0.387216	100
	IL-8/CXCL8	IL8	P10145	Log10(pg/ml)	0.255273	96.5445
	CD117/c-kit	KIT	D5MAV8	Log10(pg/ml)	1.97081	91.9372
	SCF/c-kit Ligand	KITLG	P21583	Log10(pg/ml)	0.146128	97.4869
	Kallikrein 6/Neurosin	KLK6	Q92876	Log10(pg/ml)	0.736397	100
	LBP	LBP	P18428	Log10(pg/ml)	1.92376	100
	Lipocalin-2/NGAL	LCN2	P80188	Log10(pg/ml)	1.46538	100
	Leptin/OB	LEP	P41159	Log10(pg/ml)	1.0086	98.9529
	Galectin-3	LGALS3	P17931	Log10(pg/ml)	0.230449	100
	Galectin-3BP/MAC-2BP	LGALS3BP	Q08380	Log10(pg/ml)	2.2878	100
	Galectin-9	LGALS9	O00182	Log10(pg/ml)	1.4624	100
	LIF	LIF	P15018	Log10(pg/ml)	0.96895	74.555
	LRG1	LRG1	P02750	Log10(pg/ml)	1.13672	100
	Lumican	LUM	P51884	Log10(pg/ml)	2.69636	100
	MAdCAM-1	MADCAM1	Q13477	Log10(pg/ml)	1.71012	100
	Myoglobin	MB	P02144	Log10(pg/ml)	0.113943	100
	MBL	MBL2	P11226	Log10(pg/ml)	0.25042	99.6859
	MCAM/CD146	MCAM	Q9NQ41	Log10(pg/ml)	0.544068	100
	MIA	MIA	Q16674	Log10(pg/ml)	1.74273	99.0576
	MICA	MICA	Q29983	Log10(pg/ml)	0.732394	85.7592
	MIF	MIF	P14174	Log10(pg/ml)	1.58883	100
	MMP-12	MMP12	P39900	Log10(pg/ml)	0.851258	46.5969
	MMP-13	MMP13	A0A4P8LAY1	Log10(pg/ml)	1.27875	58.8482
	MMP-2	MMP2	P08253	Log10(pg/ml)	2.03342	100
	MMP-3	MMP3	P08254	Log10(pg/ml)	0.724276	100
	MMP-7	MMP7	A5GZ72	Log10(pg/ml)	1.36549	98.0105
	MMP-8	MMP8	P22894	Log10(pg/ml)	1.53403	100
	MMP-9	MMP9	P14780	Log10(pg/ml)	1.13354	100
	Myeloperoxidase/MPO	MPO	P05164	Log10(pg/ml)	1.4183	100
	CA15-3/MUC-1 (Units)	MUC1	P15941	Log10(unit)	-1.29243	100
	CA125/MUC16 (Units)	MUC16	Q8WXI7	Log10(unit)	0.431364	98.9529
	Nectin-4	NECTIN4	Q96NY8	Log10(pg/ml)	1.23553	99.6859
	Nephrin	NPHS1	O60500	Log10(pg/ml)	1.34635	99.3717
	Neuregulin-1 beta 1/NRG1 beta 1	NRG1	Q02297	Log10(pg/ml)	0.770852	8.58639
	NT-4	NTF4	P34130	Log10(pg/ml)	0.113943	56.1257
	Oncostatin M/OSM	OSM	P13725	Log10(pg/ml)	1.6464	100
	Proprotein Convertase 9/PCSK9	PCSK9	Q8NBP7	Log10(pg/ml)	2.39094	100
	PDGF-AA	PDGFA	P04085	Log10(pg/ml)	-0.126679	100
	PDGF-DD	PDGFD	Q9GZP0	Log10(pg/ml)	-0.69897	100
	CD31/PECAM-1	PECAM1	P16284	Log10(pg/ml)	1.85491	99.1623
	CXCL4/PF4	PF4	P02776	Log10(pg/ml)	1.4014	100
	u-Plasminogen Activator (uPA)/Urokinase	PLAU	P00749	Log10(pg/ml)	1.37107	98.3246
	uPAR	PLAUR	Q03405	Log10(pg/ml)	1.63548	98.6387
	Prolactin	PRL	P01236	Log10(pg/ml)	2.35025	100
	Coagulation Factor XIV/Protein C	PROC	P04070	Log10(pg/ml)	1.36361	99.8953
	Protein S/PROS1	PROS1	P07225	Log10(pg/ml)	0.911158	100
	Pentraxin 3/TSG-14	PTX3	P26022	Log10(pg/ml)	1.5966	90.9948
	Reg3A	REG3A	Q06141	Log10(pg/ml)	0.569374	100
	Resistin	RETN	Q9HD89	Log10(pg/ml)	0.477121	100
	EN-RAGE/S100A12	S100A12	P80511	Log10(pg/ml)	0.247973	100
	S100A9	S100A9	P06702	Log10(pg/ml)	0.805501	100
	Syndecan-1/CD138	SDC1	P18827	Log10(pg/ml)	1.19312	100
	L-Selectin/CD62L	SELL	P14151	Log10(pg/ml)	2.02531	100
	P-Selectin/CD62P	SELP	P16109	Log10(pg/ml)	0.954243	100
	Serpin A10/ZPI	SERPINA10	Q9UK55	Log10(pg/ml)	1.31702	100
	Serpin A4/Kallistatin	SERPINA4	P29622	Log10(pg/ml)	1.08991	100
	Serpin B3/SCCA1	SERPINB3	P29508	Log10(pg/ml)	1.24551	68.9005
	Serpin C1/Antithrombin-III	SERPINC1	P01008	Log10(pg/ml)	2.31597	100
	SP-D	SFTPD	P35247	Log10(pg/ml)	1.42325	100
	Osteopontin/OPN	SPP1	P10451	Log10(pg/ml)	2.61595	100
	TFF3	TFF3	Q07654	Log10(pg/ml)	-0.0867161	100
	TGF-alpha	TGFA	P01135	Log10(pg/ml)	-0.0861861	72.8796
	TGF-beta1	TGFB1	P01137	Log10(pg/ml)	1.31806	99.8953
	TGF-beta2	TGFB2	P61812	Log10(pg/ml)	0.832509	16.9634
	Thrombomodulin/BDCA-3	THBD	P07204	Log10(pg/ml)	0.848805	100
	Thrombospondin-2	THBS2	P35442	Log10(pg/ml)	1.48714	100
	Thrombopoietin/Tpo	THPO	P40225	Log10(pg/ml)	1.39445	65.1309
	TIMP-1	TIMP1	P01033	Log10(pg/ml)	0.534026	100
	TNF-alpha	TNF	P01375	Log10(pg/ml)	0.0791812	94.2408
	TRAIL R2/TNFRSF10B	TNFRSF10B	O14763	Log10(pg/ml)	0.342423	96.3351
	TACI/TNFRSF13B	TNFRSF13B	O14836	Log10(pg/ml)	-0.221849	89.8429
	BCMA/TNFRSF17	TNFRSF17	Q02223	Log10(pg/ml)	0.0791812	100
	TRAIL/TNFSF10	TNFSF10	P50591	Log10(pg/ml)	0.984527	96.8586
	TRANCE/TNFSF11/RANK L	TNFSF11	O14788	Log10(pg/ml)	1.02735	33.6126
	APRIL/TNFSF13	TNFSF13	O75888	Log10(pg/ml)	0.900367	92.9843
	BAFF/BLyS/TNFSF13B	TNFSF13B	Q9Y275	Log10(pg/ml)	0.00432137	100
	LIGHT/TNFSF14	TNFSF14	O43557	Log10(pg/ml)	-0.160522	97.801
	TREM-1	TREM1	Q9NP99	Log10(pg/ml)	0.672098	96.4398
	TSLP	TSLP	Q969D9	Log10(pg/ml)	-0.364516	95.8115
	VCAM-1/CD106	VCAM1	P19320	Log10(pg/ml)	2.37658	100
	VEGF	VEGF	P15692	Log10(pg/ml)	0.322219	95.288
	vWF-A2	VWF	P04275	Log10(pg/ml)	1.07555	99.7906
	HE4/WFDC2	WFDC2	Q14508	Log10(pg/ml)	1.03342	100
	*, A2M and CXCL12 were failed to detect in 20 samples due to technical errors.

## Sheet: Table S4
	Table S4. Identification of differentially regulated plasma factors using linear mixed model analysis after normalizing age and sex.
	Dependent	Severity group	Estimate	Standard Error	p-value*
	ADAMTS13	NC	Ref.	.
		Moderate	0.0135	0.0238	0.5695
		Severe	0.0033	0.0405	0.9342
	AHSG	NC	Ref.	.
		Moderate	-0.0434	0.0295	0.1414
		Severe	-0.1574	0.048	0.0011
	ALDH1A1	NC	Ref.	.
		Moderate	0.0662	0.0358	0.0647
		Severe	0.3099	0.0555	<0.0001
	AMBP	NC	Ref.	.
		Moderate	0.0426	0.0203	0.0364
		Severe	0.3183	0.035	<0.0001
	ANGPT1	NC	Ref.	.
		Moderate	-0.0047	0.0339	0.8892
		Severe	0.181	0.0525	0.0006
	ANGPT2	NC	Ref.	.
		Moderate	0.0636	0.0308	0.0391
		Severe	0.3337	0.0498	<0.0001
	ANGPTL3	NC	Ref.	.
		Moderate	-0.0162	0.0264	0.54
		Severe	-0.0032	0.0423	0.9407
	AOC3	NC	Ref.	.
		Moderate	-0.0394	0.0151	0.0091
		Severe	0.051	0.0246	0.0387
	B2M	NC	Ref.	.
		Moderate	0.2633	0.0426	<0.0001
		Severe	0.5312	0.0688	<0.0001
	BDNF	NC	Ref.	.
		Moderate	-0.0793	0.0324	0.0147
		Severe	-0.1512	0.0509	0.0031
	BMP10	NC	Ref.	.
		Moderate	-0.072	0.0426	0.0915
		Severe	0.0564	0.0681	0.4081
	C1Q	NC	Ref.	.
		Moderate	0.2478	0.0584	<0.0001
		Severe	0.4442	0.0961	<0.0001
	C2	NC	Ref.	.
		Moderate	0.1778	0.022	<0.0001
		Severe	0.3185	0.0338	<0.0001
	C5	NC	Ref.	.
		Moderate	0.0236	0.0208	0.2575
		Severe	0.3588	0.0365	<0.0001
	C9	NC	Ref.	.
		Moderate	0.2018	0.0212	<0.0001
		Severe	0.4388	0.0335	<0.0001
	CCL11	NC	Ref.	.
		Moderate	0.0815	0.0226	0.0003
		Severe	0.2907	0.0372	<0.0001
	CCL14	NC	Ref.	.
		Moderate	0.0411	0.0198	0.0381
		Severe	0.2175	0.032	<0.0001
	CCL18	NC	Ref.	.
		Moderate	0.0949	0.0293	0.0013
		Severe	0.2417	0.0471	<0.0001
	CCL19	NC	Ref.	.
		Moderate	0.2517	0.0404	<0.0001
		Severe	0.3746	0.0655	<0.0001
	CCL2	NC	Ref.	.
		Moderate	0.0819	0.0294	0.0055
		Severe	0.2554	0.0436	<0.0001
	CCL22	NC	Ref.	.
		Moderate	0.0467	0.0275	0.0901
		Severe	0.1238	0.0454	0.0066
	CCL23	NC	Ref.	.
		Moderate	0.0734	0.0388	0.059
		Severe	0.1442	0.0625	0.0215
	CCL24	NC	Ref.	.
		Moderate	-0.0523	0.0335	0.1193
		Severe	0.2566	0.0488	<0.0001
	CCL26	NC	Ref.	.
		Moderate	0.0507	0.0215	0.0189
		Severe	0.2979	0.0349	<0.0001
	CCL3	NC	Ref.	.
		Moderate	0.013	0.0359	0.7179
		Severe	0.1885	0.0546	0.0006
	CCL4	NC	Ref.	.
		Moderate	0.0808	0.0226	0.0004
		Severe	0.4129	0.0383	<0.0001
	CCL5	NC	Ref.	.
		Moderate	-0.0403	0.031	0.194
		Severe	-0.1743	0.0478	0.0003
	CD14	NC	Ref.	.
		Moderate	0.1117	0.022	<0.0001
		Severe	0.2674	0.0337	<0.0001
	CD163	NC	Ref.	.
		Moderate	0.0421	0.0299	0.1594
		Severe	0.2258	0.0497	<0.0001
	CD274	NC	Ref.	.
		Moderate	0.1529	0.0256	<0.0001
		Severe	0.4203	0.0415	<0.0001
	CD40LG	NC	Ref.	.
		Moderate	0.0987	0.0208	<0.0001
		Severe	0.3131	0.0321	<0.0001
	CEACAM1	NC	Ref.	.
		Moderate	0.1122	0.0218	<0.0001
		Severe	0.3597	0.0354	<0.0001
	CFD	NC	Ref.	.
		Moderate	-0.0347	0.0266	0.1937
		Severe	-0.2014	0.0427	<0.0001
	CFP	NC	Ref.	.
		Moderate	-0.0315	0.0138	0.0228
		Severe	-0.0826	0.0221	0.0002
	CHI3L1	NC	Ref.	.
		Moderate	0.0577	0.0461	0.2112
		Severe	0.4612	0.0756	<0.0001
	CLEC11A	NC	Ref.	.
		Moderate	0.1216	0.0294	<0.0001
		Severe	0.1672	0.046	0.0003
	CNTN1	NC	Ref.	.
		Moderate	-0.1175	0.0334	0.0005
		Severe	-0.3632	0.0532	<0.0001
	COL1A1	NC	Ref.	.
		Moderate	-0.059	0.0357	0.0996
		Severe	-0.0152	0.0581	0.794
	CSF1	NC	Ref.	.
		Moderate	0.1315	0.0488	0.0072
		Severe	0.8213	0.0767	<0.0001
	CSF1R	NC	Ref.	.
		Moderate	-0.0117	0.0245	0.6335
		Severe	0.1051	0.0401	0.009
	CSF2	NC	Ref.	.
		Moderate	0.0071	0.0216	0.7435
		Severe	0.1727	0.0315	<0.0001
	CSF3	NC	Ref.	.
		Moderate	-0.025	0.0535	0.6406
		Severe	0.1802	0.082	0.0284
	CX3CL1	NC	Ref.	.
		Moderate	-0.3418	0.0515	<0.0001
		Severe	-0.684	0.0846	<0.0001
	CXCL1	NC	Ref.	.
		Moderate	-0.2679	0.0702	0.0002
		Severe	0.0059	0.1142	0.9588
	CXCL10	NC	Ref.	.
		Moderate	0.5442	0.0627	<0.0001
		Severe	1.0672	0.0884	<0.0001
	CXCL11	NC	Ref.	.
		Moderate	0.3593	0.067	<0.0001
		Severe	0.4783	0.0916	<0.0001
	CXCL13	NC	Ref.	.
		Moderate	0.1279	0.0393	0.0012
		Severe	0.4153	0.0631	<0.0001
	CXCL2	NC	Ref.	.
		Moderate	0.043	0.0269	0.1102
		Severe	0.2786	0.0439	<0.0001
	CXCL5	NC	Ref.	.
		Moderate	-0.1429	0.0406	0.0005
		Severe	-0.3704	0.0638	<0.0001
	CXCL6	NC	Ref.	.
		Moderate	0.0271	0.021	0.1985
		Severe	0.2753	0.0348	<0.0001
	CXCL9	NC	Ref.	.
		Moderate	0.1866	0.0468	0.0001
		Severe	0.5733	0.0726	<0.0001
	DKK1	NC	Ref.	.
		Moderate	0.0587	0.0292	0.0448
		Severe	0.372	0.0446	<0.0001
	DPP4	NC	Ref.	.
		Moderate	-0.0943	0.0205	<0.0001
		Severe	-0.1835	0.0338	<0.0001
	EGF	NC	Ref.	.
		Moderate	0.0945	0.0413	0.0227
		Severe	0.3147	0.0653	<0.0001
	ENPP2	NC	Ref.	.
		Moderate	-0.0243	0.0173	0.1598
		Severe	0.1552	0.0291	<0.0001
	ERBB2	NC	Ref.	.
		Moderate	-0.0932	0.0277	0.0008
		Severe	-0.1768	0.0453	0.0001
	ERBB3	NC	Ref.	.
		Moderate	0.0721	0.0206	0.0005
		Severe	0.2014	0.0343	<0.0001
	ESM1	NC	Ref.	.
		Moderate	0.0789	0.0288	0.0064
		Severe	0.2931	0.0423	<0.0001
	F3	NC	Ref.	.
		Moderate	0.0357	0.0207	0.0853
		Severe	0.3426	0.0355	<0.0001
	FABP4	NC	Ref.	.
		Moderate	0.1281	0.0338	0.0002
		Severe	0.409	0.0558	<0.0001
	FAP	NC	Ref.	.
		Moderate	-0.2042	0.0245	<0.0001
		Severe	-0.2992	0.038	<0.0001
	FASLG	NC	Ref.	.
		Moderate	0.0631	0.0197	0.0014
		Severe	0.0449	0.0318	0.159
	FCER2	NC	Ref.	.
		Moderate	0.0188	0.0361	0.6029
		Severe	-0.0573	0.0601	0.3408
	FGF2	NC	Ref.	.
		Moderate	0.0606	0.0252	0.0166
		Severe	0.1242	0.037	0.0009
	FLT1	NC	Ref.	.
		Moderate	0.0831	0.0186	<0.0001
		Severe	0.2773	0.0279	<0.0001
	FLT3LG	NC	Ref.	.
		Moderate	-0.0312	0.0284	0.2713
		Severe	-0.056	0.0411	0.1731
	FSTL3	NC	Ref.	.
		Moderate	0.0494	0.0276	0.074
		Severe	0.3559	0.0459	<0.0001
	FURIN	NC	Ref.	.
		Moderate	0.1121	0.0244	<0.0001
		Severe	0.2916	0.0379	<0.0001
	GDF15	NC	Ref.	.
		Moderate	0.2084	0.037	<0.0001
		Severe	0.6727	0.0613	<0.0001
	GH1	NC	Ref.	.
		Moderate	0.0513	0.0644	0.4266
		Severe	0.2399	0.0962	0.0129
	GPNMB	NC	Ref.	.
		Moderate	-0.0097	0.0209	0.6429
		Severe	0.0896	0.0343	0.0093
	GZMA	NC	Ref.	.
		Moderate	0.0818	0.0207	0.0001
		Severe	0.2362	0.0331	<0.0001
	GZMB	NC	Ref.	.
		Moderate	0.2146	0.0368	<0.0001
		Severe	0.0826	0.0598	0.1679
	HGF	NC	Ref.	.
		Moderate	0.1625	0.0327	<0.0001
		Severe	0.6993	0.0496	<0.0001
	ICAM1	NC	Ref.	.
		Moderate	-0.0163	0.0413	0.6939
		Severe	0.283	0.07	0.0001
	IFNA1	NC	Ref.	.
		Moderate	0.0572	0.0407	0.1605
		Severe	0.4134	0.064	<0.0001
	IFNB1	NC	Ref.	.
		Moderate	-0.1039	0.0482	0.0317
		Severe	-0.1175	0.0798	0.1416
	IFNG	NC	Ref.	.
		Moderate	0.1295	0.06	0.0314
		Severe	-0.0341	0.0982	0.7284
	IFNL3	NC	Ref.	.
		Moderate	0.0009	0.0592	0.9878
		Severe	0.3211	0.0953	0.0008
	IGFBP1	NC	Ref.	.
		Moderate	0.1781	0.058	0.0022
		Severe	0.59	0.092	<0.0001
	IGFBP2	NC	Ref.	.
		Moderate	0.1011	0.0387	0.0093
		Severe	0.5024	0.0644	<0.0001
	IGFBP4	NC	Ref.	.
		Moderate	0.0065	0.061	0.9153
		Severe	0.3787	0.0994	0.0002
	IL10	NC	Ref.	.
		Moderate	0.1256	0.04	0.0018
		Severe	0.3956	0.0643	<0.0001
	IL11	NC	Ref.	.
		Moderate	-0.1924	0.0596	0.0013
		Severe	0.0844	0.0944	0.3717
	IL12A	NC	Ref.	.
		Moderate	0.0748	0.0547	0.1721
		Severe	-0.1675	0.0923	0.0699
	IL12B	NC	Ref.	.
		Moderate	0.0742	0.0268	0.0058
		Severe	0.1707	0.0421	0.0001
	IL13	NC	Ref.	.
		Moderate	-0.0856	0.0482	0.0763
		Severe	0.1271	0.0787	0.1066
	IL15	NC	Ref.	.
		Moderate	0.0626	0.0247	0.0116
		Severe	0.3127	0.0399	<0.0001
	IL17A	NC	Ref.	.
		Moderate	0.0237	0.029	0.4145
		Severe	0.3152	0.0474	<0.0001
	IL18	NC	Ref.	.
		Moderate	0.1027	0.0253	0.0001
		Severe	0.3221	0.0394	<0.0001
	IL1A	NC	Ref.	.
		Moderate	0.0178	0.0235	0.4502
		Severe	0.0375	0.0371	0.3116
	IL1B	NC	Ref.	.
		Moderate	0.1014	0.0436	0.0203
		Severe	0.2204	0.0704	0.0018
	IL1RL1	NC	Ref.	.
		Moderate	0.0886	0.0342	0.0098
		Severe	0.7111	0.0527	<0.0001
	IL1RN	NC	Ref.	.
		Moderate	0.401	0.0385	<0.0001
		Severe	0.8697	0.0584	<0.0001
	IL2	NC	Ref.	.
		Moderate	-0.0067	0.0266	0.8002
		Severe	0.043	0.0452	0.3414
	IL23A	NC	Ref.	.
		Moderate	0.1487	0.0534	0.0055
		Severe	0.5684	0.0849	<0.0001
	IL25	NC	Ref.	.
		Moderate	0.0275	0.027	0.3089
		Severe	0.1665	0.041	0.0001
	IL3	NC	Ref.	.
		Moderate	0.0615	0.0321	0.0558
		Severe	0.2046	0.0497	<0.0001
	IL31	NC	Ref.	.
		Moderate	-0.2272	0.0423	<0.0001
		Severe	-0.2588	0.07	0.0002
	IL33	NC	Ref.	.
		Moderate	-0.0606	0.0385	0.1158
		Severe	0.1755	0.0638	0.0062
	IL36B	NC	Ref.	.
		Moderate	0.0825	0.0255	0.0013
		Severe	0.2174	0.0402	<0.0001
	IL4	NC	Ref.	.
		Moderate	0.0135	0.0408	0.7404
		Severe	0.2943	0.0628	<0.0001
	IL4R	NC	Ref.	.
		Moderate	0.1041	0.0231	<0.0001
		Severe	0.5082	0.0392	<0.0001
	IL5	NC	Ref.	.
		Moderate	0.0534	0.0432	0.2176
		Severe	0.2996	0.0679	<0.0001
	IL6	NC	Ref.	.
		Moderate	0.1804	0.0388	<0.0001
		Severe	0.8119	0.0581	<0.0001
	IL6R	NC	Ref.	.
		Moderate	0.0492	0.0166	0.0032
		Severe	0.2571	0.0284	<0.0001
	IL7	NC	Ref.	.
		Moderate	0.0792	0.0204	0.0001
		Severe	0.3228	0.0335	<0.0001
	IL8	NC	Ref.	.
		Moderate	0.6574	0.1008	<0.0001
		Severe	1.0027	0.1663	<0.0001
	KIT	NC	Ref.	.
		Moderate	-0.108	0.0447	0.016
		Severe	-0.7212	0.0724	<0.0001
	KITLG	NC	Ref.	.
		Moderate	-0.1124	0.0424	0.0083
		Severe	0.0649	0.0703	0.356
	KLK6	NC	Ref.	.
		Moderate	0.0302	0.0194	0.1215
		Severe	0.0337	0.0321	0.2941
	LBP	NC	Ref.	.
		Moderate	0.2661	0.0289	<0.0001
		Severe	0.528	0.0439	<0.0001
	LCN2	NC	Ref.	.
		Moderate	0.1809	0.032	<0.0001
		Severe	0.4897	0.0506	<0.0001
	LEP	NC	Ref.	.
		Moderate	0.1319	0.0489	0.0072
		Severe	0.4029	0.0775	<0.0001
	LGALS3	NC	Ref.	.
		Moderate	0.1119	0.0192	<0.0001
		Severe	0.3163	0.0304	<0.0001
	LGALS3BP	NC	Ref.	.
		Moderate	0.2223	0.0284	<0.0001
		Severe	0.3227	0.0439	<0.0001
	LGALS9	NC	Ref.	.
		Moderate	0.2289	0.0342	<0.0001
		Severe	0.5532	0.0551	<0.0001
	LIF	NC	Ref.	.
		Moderate	-0.1325	0.0487	0.0067
		Severe	-0.3497	0.0794	<0.0001
	LRG1	NC	Ref.	.
		Moderate	0.1465	0.0173	<0.0001
		Severe	0.3546	0.0272	<0.0001
	LUM	NC	Ref.	.
		Moderate	-0.0637	0.017	0.0002
		Severe	-0.0214	0.0272	0.4325
	MADCAM1	NC	Ref.	.
		Moderate	-0.0481	0.0184	0.009
		Severe	-0.1123	0.0304	0.0002
	MB	NC	Ref.	.
		Moderate	-0.0648	0.0335	0.0534
		Severe	0.3652	0.0539	<0.0001
	MBL2	NC	Ref.	.
		Moderate	0.1814	0.0476	0.0002
		Severe	0.3926	0.0821	<0.0001
	MCAM	NC	Ref.	.
		Moderate	-0.0697	0.0196	0.0004
		Severe	-0.0104	0.0324	0.7483
	MIA	NC	Ref.	.
		Moderate	0.0335	0.0293	0.2535
		Severe	0.1203	0.0507	0.018
	MICA	NC	Ref.	.
		Moderate	-0.0079	0.0515	0.8778
		Severe	0.1036	0.0869	0.234
	MIF	NC	Ref.	.
		Moderate	0.0912	0.0297	0.0022
		Severe	0.4106	0.0454	<0.0001
	MMP12	NC	Ref.	.
		Moderate	0.0927	0.0698	0.1845
		Severe	-0.1209	0.1079	0.2633
	MMP13	NC	Ref.	.
		Moderate	-0.0592	0.065	0.3625
		Severe	0.0063	0.1033	0.9516
	MMP2	NC	Ref.	.
		Moderate	-0.0946	0.0187	<0.0001
		Severe	0.0156	0.0286	0.5869
	MMP3	NC	Ref.	.
		Moderate	-0.0253	0.0358	0.4795
		Severe	0.2658	0.0557	<0.0001
	MMP7	NC	Ref.	.
		Moderate	-0.0029	0.0401	0.9418
		Severe	0.0675	0.0653	0.302
	MMP8	NC	Ref.	.
		Moderate	0.4374	0.0613	<0.0001
		Severe	1.3631	0.0969	<0.0001
	MMP9	NC	Ref.	.
		Moderate	0.2282	0.0453	<0.0001
		Severe	0.8755	0.0682	<0.0001
	MPO	NC	Ref.	.
		Moderate	0.4049	0.0416	<0.0001
		Severe	0.9738	0.0666	<0.0001
	MUC1	NC	Ref.	.
		Moderate	0.0394	0.0285	0.1666
		Severe	0.3672	0.0478	<0.0001
	MUC16	NC	Ref.	.
		Moderate	0.0078	0.0357	0.8277
		Severe	0.4632	0.0572	<0.0001
	NECTIN4	NC	Ref.	.
		Moderate	0.0657	0.024	0.0064
		Severe	0.3188	0.0389	<0.0001
	NPHS1	NC	Ref.	.
		Moderate	0.0736	0.0226	0.0012
		Severe	0.2154	0.0346	<0.0001
	NRG1	NC	Ref.	.
		Moderate	-0.0556	0.0335	0.0976
		Severe	0.0598	0.0532	0.2612
	NTF4	NC	Ref.	.
		Moderate	-0.1066	0.0649	0.1009
		Severe	0.1866	0.1063	0.0797
	OSM	NC	Ref.	.
		Moderate	0.159	0.0225	<0.0001
		Severe	0.4421	0.0387	<0.0001
	PCSK9	NC	Ref.	.
		Moderate	0.0659	0.0227	0.0038
		Severe	0.3052	0.0363	<0.0001
	PDGFA	NC	Ref.	.
		Moderate	0.0013	0.0406	0.9754
		Severe	0.3638	0.0654	<0.0001
	PDGFD	NC	Ref.	.
		Moderate	-0.0068	0.0308	0.8265
		Severe	-0.0561	0.0479	0.2423
	PECAM1	NC	Ref.	.
		Moderate	0.0067	0.0276	0.8086
		Severe	-0.3427	0.0412	<0.0001
	PF4	NC	Ref.	.
		Moderate	-0.0534	0.0365	0.1445
		Severe	-0.0293	0.0525	0.5764
	PLAU	NC	Ref.	.
		Moderate	-0.0029	0.031	0.9261
		Severe	0.0055	0.0494	0.9113
	PLAUR	NC	Ref.	.
		Moderate	0.1081	0.0313	0.0006
		Severe	0.374	0.0524	<0.0001
	PRL	NC	Ref.	.
		Moderate	0.1485	0.0375	0.0001
		Severe	0.0772	0.0627	0.2186
	PROC	NC	Ref.	.
		Moderate	-0.0594	0.0248	0.0171
		Severe	0.0034	0.0394	0.9314
	PROS1	NC	Ref.	.
		Moderate	0.0237	0.0234	0.3106
		Severe	0.1151	0.0387	0.0031
	PTX3	NC	Ref.	.
		Moderate	0.42	0.0713	<0.0001
		Severe	1.3262	0.1159	<0.0001
	REG3A	NC	Ref.	.
		Moderate	-0.0018	0.0434	0.967
		Severe	0.6814	0.0697	<0.0001
	RETN	NC	Ref.	.
		Moderate	0.1264	0.0398	0.0016
		Severe	0.5142	0.0668	<0.0001
	S100A12	NC	Ref.	.
		Moderate	0.2585	0.05	<0.0001
		Severe	0.6407	0.0715	<0.0001
	S100A9	NC	Ref.	.
		Moderate	0.2404	0.0401	<0.0001
		Severe	0.8084	0.0596	<0.0001
	SDC1	NC	Ref.	.
		Moderate	0.1119	0.0227	<0.0001
		Severe	0.6466	0.0359	<0.0001
	SELL	NC	Ref.	.
		Moderate	0.0672	0.0126	<0.0001
		Severe	0.1017	0.0211	<0.0001
	SELP	NC	Ref.	.
		Moderate	0.0342	0.0237	0.1506
		Severe	0.3181	0.038	<0.0001
	SERPINA10	NC	Ref.	.
		Moderate	0.1009	0.0185	<0.0001
		Severe	0.2669	0.0307	<0.0001
	SERPINA4	NC	Ref.	.
		Moderate	-0.0363	0.0258	0.1603
		Severe	-0.0675	0.0399	0.0914
	SERPINB3	NC	Ref.	.
		Moderate	-0.0399	0.0798	0.6178
		Severe	0.0628	0.1263	0.6193
	SERPINC1	NC	Ref.	.
		Moderate	0.0679	0.0424	0.1105
		Severe	0.5136	0.0624	<0.0001
	SFTPD	NC	Ref.	.
		Moderate	0.0047	0.0473	0.9215
		Severe	0.5268	0.0728	<0.0001
	SPP1	NC	Ref.	.
		Moderate	0.2523	0.0316	<0.0001
		Severe	0.5224	0.0516	<0.0001
	TFF3	NC	Ref.	.
		Moderate	0.0625	0.0258	0.0159
		Severe	0.2365	0.0441	<0.0001
	TGFA	NC	Ref.	.
		Moderate	-0.0044	0.0474	0.926
		Severe	0.4221	0.0731	<0.0001
	TGFB1	NC	Ref.	.
		Moderate	-0.0153	0.0308	0.6195
		Severe	0.1349	0.0461	0.0036
	TGFB2	NC	Ref.	.
		Moderate	-0.1066	0.0511	0.0374
		Severe	-0.1149	0.0787	0.1449
	THBD	NC	Ref.	.
		Moderate	-0.0016	0.0212	0.939
		Severe	0.2866	0.0362	<0.0001
	THBS2	NC	Ref.	.
		Moderate	0.1948	0.0387	<0.0001
		Severe	0.6072	0.0628	<0.0001
	THPO	NC	Ref.	.
		Moderate	0.1473	0.0511	0.0041
		Severe	0.1062	0.0819	0.1953
	TIMP1	NC	Ref.	.
		Moderate	0.105	0.0173	<0.0001
		Severe	0.4097	0.0274	<0.0001
	TNF	NC	Ref.	.
		Moderate	0.1533	0.0328	<0.0001
		Severe	0.3183	0.0535	<0.0001
	TNFRSF10B	NC	Ref.	.
		Moderate	0.1534	0.0425	0.0003
		Severe	0.7407	0.0716	<0.0001
	TNFRSF13B	NC	Ref.	.
		Moderate	-0.0501	0.0687	0.4657
		Severe	-0.0497	0.1123	0.6584
	TNFRSF17	NC	Ref.	.
		Moderate	0.0838	0.0214	0.0001
		Severe	0.1251	0.0357	0.0005
	TNFSF10	NC	Ref.	.
		Moderate	-0.0294	0.034	0.3885
		Severe	0.0858	0.0569	0.1317
	TNFSF11	NC	Ref.	.
		Moderate	-0.0148	0.0185	0.4223
		Severe	-0.0011	0.0315	0.9729
	TNFSF13	NC	Ref.	.
		Moderate	-0.0273	0.0411	0.5063
		Severe	0.1086	0.0612	0.0768
	TNFSF13B	NC	Ref.	.
		Moderate	0.1307	0.0248	<0.0001
		Severe	0.4079	0.0367	<0.0001
	TNFSF14	NC	Ref.	.
		Moderate	0.3013	0.0539	<0.0001
		Severe	0.8354	0.0867	<0.0001
	TREM1	NC	Ref.	.
		Moderate	0.0406	0.0463	0.3811
		Severe	0.4846	0.077	<0.0001
	TSLP	NC	Ref.	.
		Moderate	-0.0221	0.0388	0.5679
		Severe	-0.1993	0.0616	0.0013
	VCAM1	NC	Ref.	.
		Moderate	0.2645	0.035	<0.0001
		Severe	0.5415	0.0519	<0.0001
	VEGF	NC	Ref.	.
		Moderate	0.035	0.0542	0.5181
		Severe	0.2171	0.086	0.0119
	VWF	NC	Ref.	.
		Moderate	0.1255	0.0362	0.0006
		Severe	0.7122	0.0623	<0.0001
	WFDC2	NC	Ref.	.
		Moderate	0.1693	0.0343	<0.0001
		Severe	0.7272	0.0571	<0.0001
	*, p-value by Linear mixed model

## Sheet: Table S5
	Table S5. Heterogeneous responses of 191 plasma factors in samples from moderate (MG1 and MG2) and severe (SG1 and SG2) groups of COVID-19.
	Symbol	Unit	MG1 (n=668)*		MG2 (n=77)*		SG1 (n=54)*		SG2 (n=76)*		MG2 vs MG1**		SG1 vs MG2**		SG2 vs SG1**		SG2 vs MG2**		SG1 vs MG1**		SG2 vs MG1**
			MEAN	SD	MEAN	SD	MEAN	SD	MEAN	SD	Fold change	p value	Fold change	p value	Fold change	p value	Fold change	p value	Fold change	p value	Fold change	p value
	IL18	Log10(pg/ml)	2.36492	0.220376	2.49418	0.232528	2.59983	0.162696	2.69356	0.248674	1.34665	7.1288e-05	1.27542	0.00416112	1.24089	1	1.58266	1.88476e-05	1.71754	8.44495e-14	2.13128	4.17482e-24
	HGF	Log10(pg/ml)	1.85147	0.257564	2.12709	0.327475	2.42647	0.346763	2.4843	0.438575	1.88632	4.01328e-13	1.99242	0.00485392	1.14244	1	2.27622	0.000530733	3.75835	3.46591e-24	4.29367	1.17202e-34
	VCAM1	Log10(pg/ml)	5.82975	0.329143	5.99023	0.352495	6.20804	0.355187	6.20743	0.319213	1.44704	0.00116068	1.65123	0.00554143	0.998594	1	1.64891	0.000491598	2.38939	1.30341e-11	2.38603	3.31727e-17
	WFDC2	Log10(pg/ml)	3.57883	0.28439	3.98909	0.509215	4.24661	0.438749	4.33414	0.402043	2.57193	3.27467e-15	1.80935	0.0145158	1.22327	1	2.21332	0.000370816	4.65352	1.2036e-24	5.6925	1.03143e-38
	ANGPT2	Log10(pg/ml)	2.79004	0.244796	2.944	0.2957	3.064	0.264618	3.12205	0.276401	1.42547	2.57814e-05	1.31824	0.0499785	1.14302	0.991954	1.50678	0.000649556	1.87912	3.38614e-11	2.14787	2.29491e-20
	GDF15	Log10(pg/ml)	2.70388	0.371365	2.94424	0.377353	3.39152	0.384405	3.38088	0.328066	1.73925	8.1906e-06	2.80082	4.51519e-06	0.975786	1	2.733	1.28204e-07	4.87132	3.5452e-23	4.75336	1.33883e-32
	IL1RL1	Log10(pg/ml)	3.77983	0.281169	4.03403	0.262189	4.45208	0.431226	4.44503	0.381129	1.79557	1.29845e-12	2.6185	0.00270336	0.9839	1	2.57635	0.0001615	4.70171	1.5802e-24	4.62602	6.62761e-36
	MUC16	Log10(unit)	1.57409	0.261017	1.78792	0.4711	2.02267	0.410958	1.99534	0.340881	1.63618	8.37432e-09	1.71694	0.0026365	0.938999	1	1.6122	0.00353888	2.80922	8.14959e-20	2.63785	3.88511e-24
	TGFA	Log10(pg/ml)	0.434409	0.360521	0.498253	0.556328	1.02571	0.449052	0.829668	0.683711	1.15836	1	3.36863	6.45912e-09	0.636738	0.00160574	2.14494	0.0173568	3.9021	4.17326e-15	2.48461	6.62338e-05
	SPP1	Log10(pg/ml)	4.4209	0.245543	4.47465	0.306556	4.77885	0.332428	4.69573	0.334216	1.13176	1	2.01464	5.42021e-09	0.825813	0.389851	1.66372	2.4005e-06	2.28009	3.32936e-13	1.88293	3.27786e-10
	PLAUR	Log10(pg/ml)	2.37111	0.241122	2.48586	0.323396	2.73557	0.329086	2.63203	0.188066	1.30242	0.000144817	1.77709	0.000229275	0.787865	1	1.40011	0.00137089	2.31453	1.13516e-16	1.82353	8.24684e-18
	LGALS3	Log10(pg/ml)	3.60465	0.176871	3.73672	0.177026	3.94348	0.197879	3.85873	0.214017	1.35541	1.6574e-07	1.60973	2.52639e-05	0.822719	0.324749	1.32436	0.00539483	2.18186	5.34235e-24	1.79505	3.16647e-21
	CCL23	Log10(pg/ml)	2.27204	0.253676	2.00085	0.533024	2.45023	0.26843	2.32334	0.591468	0.535563	0.0134609	2.81439	2.26292e-07	0.746628	1	2.1013	2.35708e-06	1.50728	4.48142e-05	1.12538	0.000486502
	MMP7	Log10(pg/ml)	3.6553	0.285317	3.55369	0.570991	3.88311	0.417831	3.82205	0.526927	0.791405	1	2.1351	7.70428e-07	0.868841	1	1.85506	6.58779e-07	1.68973	3.6065e-08	1.46811	5.00609e-09
	S100A9	Log10(pg/ml)	2.62636	0.311281	2.96804	0.375623	3.13477	0.355042	3.35966	0.443174	2.19624	1.06791e-13	1.46803	0.157678	1.67837	0.481033	2.4639	0.000718303	3.22415	2.06257e-18	5.41131	4.8634e-35
	IL1RN	Log10(pg/ml)	2.86034	0.318968	3.16245	0.336041	3.31299	0.347786	3.51056	0.391579	2.00498	1.0351e-10	1.4143	0.16623	1.57607	0.22994	2.22904	0.000152554	2.83565	2.69762e-15	4.46918	1.07956e-32
	ALDH1A1	Log10(pg/ml)	4.36412	0.282042	4.41717	0.282653	4.56131	0.387166	4.63678	0.412369	1.12992	0.259185	1.39362	0.177532	1.18978	0.898558	1.6581	0.00393726	1.57468	0.000390783	1.87352	6.04575e-09
	TNFRSF10B	Log10(pg/ml)	1.30679	0.365692	1.79792	0.288787	2.00942	0.301541	2.06706	0.409652	3.09832	1.74005e-23	1.62743	0.179671	1.14194	1	1.85843	0.0643466	5.0423	2.02945e-27	5.75802	8.86171e-39
	TFF3	Log10(pg/ml)	2.98697	0.211001	3.15853	0.364992	3.20979	0.292559	3.27362	0.329342	1.48443	0.000352196	1.12527	0.280162	1.15833	1	1.30344	0.0111639	1.67039	2.21807e-07	1.93487	3.96848e-14
	MMP9	Log10(pg/ml)	4.63813	0.384637	5.13579	0.342893	5.31296	0.342005	5.41656	0.370527	3.14524	1.55875e-19	1.50374	0.339182	1.26941	1	1.90886	0.0365551	4.72963	4.11345e-22	6.00382	3.96466e-35
	CHI3L1	Log10(pg/ml)	4.28442	0.416645	4.63255	0.510852	4.79592	0.506142	4.99789	0.444538	2.22913	3.78818e-08	1.45667	0.346004	1.59213	0.133493	2.31921	0.000244124	3.24711	2.79306e-11	5.16981	2.75196e-27
	MBL2	Log10(pg/ml)	5.84324	0.384883	5.98628	0.355373	6.0686	0.273584	6.12928	0.352988	1.39009	0.0335365	1.2087	0.397324	1.14994	1	1.38993	0.0550772	1.6802	0.00015642	1.93213	4.23048e-08
	THBD	Log10(pg/ml)	3.4578	0.166526	3.71806	0.216958	3.78073	0.204533	3.83314	0.166126	1.82078	1.28652e-21	1.15523	0.415284	1.12826	0.894982	1.3034	0.0167518	2.10342	2.03621e-23	2.37321	6.15657e-40
	IL11	Log10(pg/ml)	2.62202	0.423933	2.7356	0.749546	2.84177	0.40412	3.00647	0.715783	1.29894	0.00363214	1.27692	0.657978	1.46119	0.317297	1.86582	0.0052655	1.65864	5.26141e-05	2.42358	4.19451e-13
	LCN2	Log10(pg/ml)	4.57011	0.255652	4.86834	0.372532	4.92898	0.339397	5.00852	0.280556	1.98717	3.32153e-12	1.14983	0.798634	1.20099	0.545289	1.38094	0.0214141	2.28491	2.82809e-13	2.74415	4.29697e-26
	LBP	Log10(pg/ml)	6.84552	0.249357	7.06112	0.210739	7.06579	0.283284	7.28937	0.192958	1.64284	9.68728e-11	1.01081	1	1.67334	0.000157691	1.69143	7.85003e-05	1.66061	2.45764e-07	2.77875	7.96976e-34
	FSTL3	Log10(pg/ml)	4.0135	0.227522	4.33357	0.311054	4.33549	0.3246	4.45164	0.169647	2.08965	7.764e-19	1.00441	1	1.30665	0.00541714	1.31241	0.00826142	2.09886	2.81034e-12	2.74247	8.97885e-38
	PCSK9	Log10(pg/ml)	4.66662	0.182491	4.86094	0.158303	4.87575	0.247613	5.00967	0.18993	1.56428	2.45442e-15	1.03471	1	1.36119	0.0186441	1.40843	0.010229	1.61857	4.32852e-11	2.20318	2.94934e-32
	LGALS9	Log10(pg/ml)	3.88736	0.286069	4.18566	0.239142	4.20082	0.260293	4.38245	0.283776	1.98747	5.58206e-15	1.03554	1	1.51924	0.0596085	1.57324	0.023308	2.05811	1.8499e-11	3.12677	6.33675e-30
	SDC1	Log10(pg/ml)	3.45354	0.15452	3.82611	0.185887	3.9064	0.240576	4.12806	0.223331	2.35817	1.66967e-31	1.20306	1	1.66593	0.173942	2.00421	0.0292571	2.83701	1.09158e-25	4.72627	2.16078e-51
	CCL2	Log10(pg/ml)	2.30532	0.220804	2.41728	0.226823	2.4319	0.342358	2.56592	0.376929	1.29407	0.00053649	1.03424	1	1.36151	0.221563	1.40813	0.21755	1.33838	0.00833098	1.82221	2.73817e-09
	IL6	Log10(pg/ml)	0.6557	0.295312	1.12498	0.397056	1.2753	0.538911	1.48052	0.412588	2.94629	1.27101e-19	1.4136	1	1.60403	0.221696	2.26745	0.0108284	4.16488	1.8548e-18	6.68059	2.99409e-38
	FABP4	Log10(pg/ml)	3.80518	0.265837	4.04763	0.343152	4.07213	0.375461	4.20865	0.369731	1.74763	1.19039e-08	1.05802	1	1.36936	0.255449	1.44881	0.0364616	1.84904	3.45162e-08	2.532	1.06869e-19
	MB	Log10(pg/ml)	3.38348	0.262638	3.70361	0.333282	3.84887	0.445999	3.92868	0.456325	2.08995	7.84496e-17	1.39719	1	1.20176	0.741539	1.67908	0.0957592	2.92006	7.5133e-16	3.50919	5.01629e-29
	CXCL9	Log10(pg/ml)	2.79213	0.360044	3.19456	0.557956	3.23284	0.35483	3.36946	0.564668	2.52593	6.55911e-16	1.09215	1	1.36968	0.925844	1.4959	0.243056	2.7587	4.12993e-14	3.77855	2.76497e-25
	FLT1	Log10(pg/ml)	2.21712	0.114337	2.35174	0.265883	2.39513	0.228735	2.46191	0.271512	1.36341	2.2096e-12	1.10506	1	1.16623	1	1.28876	0.353779	1.50666	3.56968e-11	1.75711	9.00317e-20
	IL5	Log10(pg/ml)	0.541923	0.323024	0.712079	0.524357	0.730879	0.41479	0.802473	0.550909	1.47964	0.0631898	1.04424	1	1.17922	1	1.23138	1	1.5451	0.0419483	1.82201	0.0167522
	IL17A	Log10(pg/ml)	0.718679	0.0920586	1.13715	0.46835	0.843022	0.38737	1.10298	0.471375	2.62104	2.35707e-16	0.508007	5.56942e-36	1.81952	1.01852e-09	0.924327	1.25663e-11	1.33151	7.51245e-18	2.4227	0.992419
	CCL22	Log10(pg/ml)	2.41689	0.226981	2.69744	0.147032	2.1458	0.25412	2.66759	0.123693	1.90788	1.36986e-23	0.28078	2.60925e-32	3.32497	5.03245e-29	0.933585	1	0.535695	6.27428e-10	1.78117	1.62709e-19
	AHSG	Log10(pg/ml)	8.15732	0.188367	8.41708	0.212189	7.84748	0.281861	8.16633	0.234198	1.81872	2.01505e-17	0.2694	4.0915e-32	2.08374	2.8479e-09	0.56136	8.03863e-10	0.489962	1.01627e-13	1.02096	1
	FASLG	Log10(pg/ml)	1.62167	0.134587	1.79336	0.193223	1.38892	0.222808	1.73821	0.218992	1.48487	1.41787e-14	0.394059	6.83849e-31	2.23507	2.75528e-28	0.880751	1	0.585125	5.46976e-15	1.3078	4.7864e-12
	MADCAM1	Log10(pg/ml)	5.02319	0.114086	5.30338	0.165738	4.89384	0.248055	5.05603	0.229601	1.90629	1.27192e-29	0.389459	5.7499e-29	1.45274	1.99516e-05	0.565783	3.79916e-13	0.742422	2.71487e-05	1.07855	0.453664
	CFP	Log10(pg/ml)	6.83921	0.106585	6.9772	0.109109	6.71106	0.147053	6.82579	0.142418	1.374	5.91484e-18	0.541829	1.40532e-26	1.30235	8.43499e-05	0.705651	1.62419e-12	0.744472	3.9996e-09	0.969563	1
	CXCL5	Log10(pg/ml)	2.68828	0.28338	2.94679	0.313201	2.35471	0.434377	2.55082	0.555549	1.81347	6.81868e-12	0.255807	1.00667e-20	1.57078	6.66321e-05	0.401817	3.46633e-08	0.4639	1.16888e-08	0.728684	1
	EGF	Log10(pg/ml)	1.59565	0.242411	2.26884	0.375151	1.53069	0.409909	2.09038	0.43811	4.71181	5.14973e-33	0.182746	5.77612e-20	3.62819	5.34282e-13	0.663039	0.116449	0.861066	0.515235	3.12411	8.12995e-20
	IL12p70	Log10(pg/ml)	1.67191	0.171823	1.68855	0.295196	1.62294	0.0773753	1.83223	0.547863	1.03907	1	0.859788	5.45381e-19	1.61914	0.583019	1.39211	6.92288e-17	0.893377	3.75117e-30	1.4465	2.57566e-30
	ENPP2	Log10(pg/ml)	4.40862	0.12798	4.7115	0.130119	4.41199	0.14629	4.73049	0.111185	2.00854	7.12111e-36	0.501747	2.56113e-18	2.08212	2.33612e-20	1.0447	1	1.00778	1	2.09832	6.78823e-40
	BDNF	Log10(pg/ml)	3.45747	0.237339	3.76389	0.300679	3.33137	0.338411	3.48569	0.352328	2.02495	1.39958e-18	0.369387	1.32432e-16	1.42666	0.00237647	0.526989	9.66085e-08	0.747989	0.00945645	1.06713	0.414389
	PROS1	Log10(pg/ml)	6.37475	0.137885	6.5884	0.106815	6.35881	0.159809	6.57928	0.124981	1.63552	5.21266e-30	0.58939	1.73386e-16	1.6614	3.34333e-15	0.97921	1	0.963958	1	1.60152	2.81158e-27
	CSF1R	Log10(pg/ml)	5.30397	0.172256	5.62629	0.199528	5.28415	0.205455	5.57982	0.227192	2.10046	3.10455e-29	0.454845	7.83028e-16	1.97548	2.45743e-12	0.898536	0.798681	0.955383	1	1.88734	4.55989e-22
	SELL	Log10(pg/ml)	5.58455	0.102777	5.71627	0.0889786	5.54541	0.115019	5.64009	0.108476	1.35431	7.17603e-21	0.674752	8.69639e-16	1.2436	4.62858e-05	0.839118	7.36411e-05	0.91382	0.0856206	1.13642	0.000441541
	TNFRSF17	Log10(pg/ml)	4.1368	0.159977	4.44142	0.178261	4.13587	0.218811	4.32474	0.11483	2.01663	2.20012e-32	0.494822	2.11067e-14	1.54478	1.07367e-08	0.764388	0.121797	0.997871	1	1.54149	1.96013e-19
	MIA	Log10(pg/ml)	2.90264	0.212722	3.18065	0.174826	2.82607	0.349173	3.16329	0.211034	1.89677	1.48597e-25	0.441995	2.46498e-14	2.17378	8.82336e-13	0.960802	1	0.838364	1	1.82242	2.39358e-22
	C1Q	Log10(ng/ml)	4.54707	0.40447	5.18267	0.335613	4.64614	0.215351	4.94249	0.619792	4.32125	2.72127e-35	0.290713	2.83656e-14	1.97857	9.68457e-07	0.575197	0.0119571	1.25624	1	2.48557	3.22286e-17
	GPNMB	Log10(pg/ml)	3.96075	0.159095	4.26545	0.158431	3.96893	0.204497	4.24302	0.168329	2.01698	1.88984e-32	0.505221	1.08162e-13	1.87972	7.1501e-12	0.949673	1	1.01902	1	1.91547	4.56294e-28
	CCL5	Log10(pg/ml)	4.31505	0.255063	4.46725	0.268135	4.07106	0.340118	4.27244	0.306663	1.41972	1.1815e-06	0.401618	1.35471e-13	1.58991	0.00364523	0.638535	7.02252e-06	0.570183	7.74022e-07	0.906537	0.618493
	COL1A1	Log10(pg/ml)	3.20071	0.271856	3.49108	0.372203	3.03025	0.292573	3.40177	0.270022	1.95149	1.9611e-10	0.346077	2.219e-13	2.35244	6.73344e-11	0.814126	1	0.675364	0.000384978	1.58876	2.51308e-07
	C5	Log10(pg/ml)	5.11618	0.0750795	5.60738	0.227104	5.16215	0.173612	5.71266	0.0687191	3.09886	6.7811e-30	0.358732	3.62238e-13	3.55226	8.33681e-21	1.27431	0.0671568	1.11166	1	3.9489	9.10527e-47
	CXCL2	Log10(pg/ml)	2.74918	0.165775	3.19242	0.253786	2.80098	0.236111	3.20354	0.169245	2.77484	2.13717e-32	0.406038	5.44714e-13	2.5267	5.69343e-16	1.02594	0.987445	1.12669	1	2.84682	3.6257e-39
	GZMA	Log10(pg/ml)	2.08109	0.142265	2.38417	0.208968	2.09997	0.129603	2.38964	0.172307	2.00949	8.80266e-29	0.519756	1.06027e-12	1.94836	1.03888e-13	1.01267	1	1.04445	1	2.03496	7.3595e-31
	CXCL1	Log10(pg/ml)	1.82966	0.522754	2.69595	0.456426	1.88997	0.66402	2.31157	0.800306	7.34995	4.52913e-34	0.156323	1.10602e-12	2.63998	0.000161601	0.412689	0.00123752	1.14896	0.569256	3.03324	2.41628e-13
	TGFB2	Log10(pg/ml)	1.44036	0.396755	1.84051	0.47014	1.32507	0.339512	1.53477	0.503559	2.51276	1.17141e-07	0.305181	2.9275e-12	1.62067	0.765508	0.494598	1.42412e-10	0.766846	5.71537e-05	1.2428	0.00266206
	LUM	Log10(pg/ml)	5.92535	0.130502	6.18375	0.15465	5.95879	0.182794	6.09462	0.145306	1.81301	1.92227e-31	0.595716	5.0027e-12	1.36721	2.47981e-06	0.814471	0.0603087	1.08004	0.756561	1.47664	2.73035e-17
	TGFB1	Log10(pg/ml)	4.35718	0.229908	4.70628	0.229696	4.38761	0.272199	4.62089	0.313641	2.23407	3.28119e-26	0.480106	2.16903e-11	1.71109	8.11145e-07	0.821503	0.18786	1.07259	1	1.83529	1.14796e-15
	AMBP	Log10(pg/ml)	7.71298	0.0901635	8.20215	0.161603	7.80392	0.199549	8.18569	0.155234	3.08441	1.03008e-45	0.399732	4.00111e-11	2.40865	6.18101e-11	0.962814	1	1.23294	0.000785191	2.96971	8.69648e-45
	SERPINA4	Log10(pg/ml)	6.9195	0.16652	7.08843	0.260013	6.82566	0.251159	6.93686	0.23085	1.47547	4.89135e-12	0.546047	4.1455e-11	1.29183	0.0379434	0.705401	8.78264e-06	0.805675	0.0402262	1.0408	1
	IFNA1	Log10(pg/ml)	0.888481	0.291727	1.37283	0.309004	0.994276	0.456241	1.49046	0.285101	3.05032	9.68683e-27	0.418263	1.2483e-10	3.13459	9.01929e-15	1.31108	0.447746	1.27584	1	3.99923	2.63531e-36
	FGF2	Log10(pg/ml)	0.967666	0.186039	1.12484	0.272443	0.968044	0.253793	1.09907	0.299823	1.43607	2.13911e-06	0.696951	1.39686e-10	1.35215	0.00035647	0.942386	0.00840567	1.00087	0.000160458	1.35333	1
	CSF2	Log10(pg/ml)	0.633969	0.0718621	0.825832	0.326918	0.645846	0.0818522	0.942399	0.434129	1.55548	8.17144e-09	0.660715	1.58602e-10	1.97949	0.426108	1.30788	3.42796e-18	1.02773	7.63926e-40	2.03437	1.40929e-69
	ADAMTS13	Log10(pg/ml)	5.91863	0.18954	6.10137	0.196467	5.8386	0.262647	5.94663	0.180651	1.52315	2.26741e-14	0.54604	2.55477e-10	1.28243	0.331509	0.70026	2.37551e-07	0.8317	0.377925	1.0666	1
	MMP2	Log10(pg/ml)	5.10135	0.154793	5.31419	0.132198	5.12023	0.154876	5.31591	0.149014	1.63245	6.18493e-24	0.639788	2.71391e-10	1.56919	2.23686e-09	1.00395	1	1.04442	1	1.6389	1.06777e-21
	TNFSF10	Log10(pg/ml)	1.95119	0.281323	2.19809	0.325143	1.9194	0.260697	2.22999	0.220754	1.76564	5.6414e-14	0.526392	4.75126e-10	2.0445	4.96239e-12	1.07621	1	0.929418	0.39239	1.9002	2.09579e-17
	KLK6	Log10(pg/ml)	3.2591	0.139926	3.45782	0.256566	3.22143	0.200782	3.37489	0.151837	1.58024	1.42521e-14	0.580249	4.78684e-10	1.42384	5.43467e-08	0.826182	1	0.916932	0.520687	1.30556	6.90314e-11
	ANGPTL3	Log10(pg/ml)	4.52569	0.210556	4.71824	0.19093	4.43207	0.292762	4.692	0.217709	1.55795	3.08172e-12	0.517403	9.7039e-10	1.8194	1.1458e-07	0.941365	1	0.806087	0.203862	1.4666	7.97303e-09
	PDGFA	Log10(pg/ml)	2.45093	0.264217	3.10877	0.329993	2.59984	0.355558	3.06952	0.342399	4.54817	2.44598e-35	0.309795	1.60634e-09	2.94898	1.97748e-08	0.913578	1	1.409	0.0136049	4.15511	6.79342e-32
	ANGPT1	Log10(pg/ml)	3.87819	0.237059	4.29894	0.290737	3.98488	0.328251	4.1872	0.362738	2.63479	4.29611e-26	0.485223	8.40822e-09	1.5934	0.000254718	0.773155	0.0839171	1.27846	0.316113	2.0371	5.138e-14
	NECTIN4	Log10(pg/ml)	2.64084	0.113813	3.13277	0.275379	2.76902	0.199719	3.06218	0.275867	3.10406	8.51752e-44	0.432765	8.88003e-09	1.9641	1.11166e-07	0.849995	1	1.34333	2.84746e-05	2.63843	1.06656e-39
	C2	Log10(pg/ml)	7.23116	0.155258	7.55315	0.176504	7.3055	0.247021	7.53999	0.223983	2.0989	1.8733e-33	0.565391	1.93037e-08	1.7159	1.05997e-06	0.970155	1	1.1867	0.00694241	2.03626	6.758e-28
	CCL14	Log10(pg/ml)	4.34573	0.133591	4.65177	0.167418	4.4292	0.170173	4.62854	0.213037	2.02319	8.29326e-34	0.59901	3.39686e-08	1.58248	2.71914e-06	0.94792	1	1.21191	0.00380668	1.91783	1.32978e-27
	CD14	Log10(pg/ml)	5.78882	0.175216	6.07622	0.168413	5.88004	0.202251	6.11852	0.187236	1.9382	1.00793e-27	0.636533	2.62777e-07	1.73174	2.86821e-08	1.10231	1	1.23373	0.0238547	2.1365	2.53721e-30
	DPP4	Log10(pg/ml)	4.99439	0.162328	5.02017	0.180371	4.87246	0.177037	4.92709	0.229668	1.06115	0.327949	0.711683	5.16662e-07	1.13404	0.108644	0.807074	0.00179406	0.755205	6.11548e-07	0.856429	0.00829231
	PROC	Log10(pg/ml)	4.58746	0.193877	4.7468	0.168612	4.55554	0.265145	4.75587	0.216995	1.44325	1.31294e-11	0.643793	7.56744e-07	1.58609	5.16447e-07	1.02112	1	0.929155	1	1.47373	7.20069e-12
	A2M	Log10(pg/ml)	8.56515	0.24488	8.83281	0.139086	8.64409	0.178119	8.80904	0.292767	1.8521	9.44891e-24	0.647559	1.02681e-06	1.46199	6.84083e-06	0.946727	1	1.19934	0.0445551	1.75343	8.91113e-22
	SELP	Log10(pg/ml)	4.31836	0.129314	4.77471	0.213284	4.449	0.193151	4.78013	0.219596	2.85989	2.47831e-39	0.472385	1.15918e-06	2.14351	1.90756e-07	1.01256	1	1.35097	3.43621e-06	2.89583	7.25183e-42
	THBS2	Log10(pg/ml)	3.82904	0.288904	4.25142	0.238839	3.97149	0.365061	4.43398	0.265626	2.64472	5.53613e-26	0.524882	2.0264e-06	2.90066	2.67878e-11	1.52251	0.119336	1.38817	0.0143237	4.02661	4.72936e-40
	SERPINC1	Log10(pg/ml)	6.13862	0.125936	6.76799	0.645519	6.36558	0.53328	6.76259	0.635008	4.25964	9.73777e-37	0.395905	2.93098e-06	2.49463	2.59676e-06	0.987635	1	1.68641	7.78563e-06	4.20697	1.26104e-36
	FLT3LG	Log10(pg/ml)	1.69543	0.206789	1.83467	0.292938	1.64983	0.297959	1.79775	0.437413	1.37797	2.04268e-07	0.653358	5.72445e-06	1.4058	6.40549e-05	0.918494	1	0.90031	0.497897	1.26566	1.09804e-05
	CXCL6	Log10(pg/ml)	2.24705	0.122957	2.60653	0.214617	2.33655	0.119347	2.67219	0.176216	2.28808	4.80515e-33	0.537067	7.92752e-06	2.16589	2.41847e-08	1.16323	0.699649	1.22885	3.70536e-05	2.66155	1.42522e-41
	TNFSF13B	Log10(pg/ml)	2.77756	0.172571	3.07565	0.230844	2.87626	0.272823	3.2635	0.262248	1.9865	1.44344e-21	0.631841	2.09197e-05	2.43918	1.71566e-10	1.54118	0.0683814	1.25515	0.0303368	3.06155	3.96349e-36
	LGALS3BP	Log10(pg/ml)	5.98676	0.227868	6.23997	0.199678	6.0529	0.278158	6.19768	0.263889	1.79147	7.81274e-17	0.650019	2.55856e-05	1.39568	0.00850592	0.907218	0.328217	1.16449	0.319316	1.62526	1.04664e-09
	TNFRSF13B	Log10(pg/ml)	1.12278	0.500506	1.4311	0.671147	1.13379	0.576582	1.29204	0.907047	2.03386	1.61621e-12	0.504303	3.015e-05	1.43961	0.000830931	0.725999	1	1.02568	1	1.47658	4.52408e-09
	CD40LG	Log10(pg/ml)	3.31715	0.141756	3.60644	0.184982	3.43824	0.202282	3.63112	0.19851	1.94667	4.78644e-29	0.678893	3.60061e-05	1.55912	8.48419e-06	1.05847	1	1.32158	0.000120864	2.0605	4.66039e-31
	MCAM	Log10(pg/ml)	4.18758	0.156899	4.34585	0.14974	4.21737	0.172196	4.32957	0.179918	1.43966	1.49635e-13	0.743911	6.41075e-05	1.29481	0.000317349	0.963221	1	1.07098	0.846807	1.38671	1.04679e-11
	CCL11	Log10(pg/ml)	2.40106	0.142227	2.75925	0.256886	2.50969	0.146168	2.78465	0.239932	2.28133	5.63614e-31	0.56292	6.46718e-05	1.88346	7.52115e-06	1.06024	1	1.28421	1.29798e-05	2.41876	3.03211e-34
	FURIN	Log10(pg/ml)	3.15327	0.18918	3.42948	0.192213	3.28388	0.269216	3.48277	0.202017	1.88894	3.21401e-23	0.715144	6.64857e-05	1.58085	3.19811e-06	1.13054	1	1.35086	0.00392193	2.13551	2.49355e-27
	B2M	Log10(pg/ml)	5.5717	0.313414	6.1069	0.460844	5.75056	0.434226	6.14363	0.322403	3.42926	1.65463e-23	0.440218	8.20834e-05	2.47211	4.31917e-07	1.08827	0.707433	1.50962	0.00260945	3.73196	9.27381e-31
	FCER2	Log10(pg/ml)	3.10114	0.249805	3.30184	0.456936	3.01237	0.472121	3.18736	0.380683	1.58744	6.79319e-09	0.513496	0.000341547	1.49618	0.0421456	0.768283	0.375966	0.815146	1	1.21961	0.000294223
	CEACAM1	Log10(pg/ml)	4.61876	0.173444	4.87789	0.123	4.78608	0.256487	4.95181	0.136373	1.81604	3.73933e-29	0.809449	0.00102611	1.46464	3.84096e-06	1.18555	0.485165	1.46999	9.00209e-07	2.15301	8.95587e-39
	IL4	Log10(pg/ml)	1.31044	0.266088	1.75879	0.465487	1.39131	0.41407	1.79422	0.449825	2.80772	7.89821e-15	0.429057	0.00116984	2.52878	4.03017e-06	1.08499	0.461142	1.20467	0.0684398	3.04636	4.71053e-22
	CXCL10	Log10(pg/ml)	1.67775	0.50435	2.32715	0.465487	1.96537	0.570617	2.5985	0.571361	4.46059	7.70975e-20	0.434732	0.00122408	4.29664	2.3581e-06	1.86789	0.359215	1.93916	0.00186803	8.33187	6.22514e-29
	CCL4	Log10(pg/ml)	2.514	0.149127	2.96239	0.135979	2.70275	0.126224	3.01288	0.197558	2.80797	3.27248e-43	0.549997	0.00180114	2.04235	0.000161573	1.12329	1	1.54437	2.12957e-13	3.15415	2.3881e-48
	ERBB3	Log10(pg/ml)	3.7956	0.162981	3.97449	0.126952	3.90423	0.247467	3.95329	0.168162	1.50971	1.48997e-18	0.850639	0.00211604	1.11957	0.0565707	0.952353	0.770724	1.28422	0.0025864	1.43778	6.09968e-13
	CXCL12	Log10(pg/ml)	3.3137	0.242785	3.33968	0.297467	3.19547	0.2706	3.28133	0.455371	1.06165	0.572381	0.717433	0.00236385	1.21862	0.00142846	0.874279	1	0.761663	0.00506604	0.928178	0.405026
	VEGF	Log10(pg/ml)	1.4987	0.413756	1.87038	0.562883	1.64928	0.4079	1.85073	0.606225	2.35334	1.40305e-13	0.601029	0.00269324	1.5902	0.00385588	0.955757	1	1.41443	0.0736653	2.24922	5.49708e-13
	PDGFD	Log10(pg/ml)	2.75995	0.245693	2.8601	0.285632	2.72767	0.303749	2.74466	0.285891	1.25936	0.00177783	0.737166	0.00519612	1.03991	1	0.766588	0.0164684	0.928356	0.939927	0.965409	1
	IGFBP1	Log10(pg/ml)	4.06859	0.486372	4.61565	0.462271	4.36197	0.553631	4.80555	0.554943	3.52418	2.02024e-17	0.5576	0.005397	2.77703	0.000159149	1.54847	0.920095	1.96508	0.00190735	5.45708	8.86288e-23
	CCL26	Log10(pg/ml)	1.38323	0.0956039	1.68775	0.319605	1.5161	0.22001	1.73416	0.303608	2.01614	5.78392e-26	0.673525	0.00605259	1.65217	0.000176624	1.11278	0.905594	1.35792	6.73267e-07	2.24352	1.78102e-32
	IL4R	Log10(pg/ml)	1.28619	0.157321	1.68866	0.153877	1.55834	0.253325	1.86412	0.216809	2.52619	4.6104e-38	0.740772	0.00626619	2.022	3.48419e-05	1.49784	0.44267	1.87134	2.04564e-12	3.78384	2.38728e-49
	IL7	Log10(pg/ml)	1.57619	0.121081	1.93839	0.217306	1.71376	0.127748	1.96487	0.168705	2.30252	1.05973e-32	0.596163	0.00692866	1.78285	8.78396e-05	1.06287	0.628651	1.37268	5.13043e-10	2.44728	1.10178e-41
	NTF4	Log10(pg/ml)	0.695814	0.473243	1.16923	0.626378	0.931055	0.708588	1.12637	0.691518	2.97453	6.81071e-10	0.577861	0.00781163	1.56789	0.270662	0.906022	0.449236	1.71886	0.31752	2.69499	3.54713e-05
	GH1	Log10(pg/ml)	2.76391	0.530626	3.06951	0.52343	2.86735	0.437399	3.07996	0.447475	2.02112	1.42024e-06	0.627832	0.0113382	1.6316	0.00642663	1.02437	1	1.26892	1	2.07037	3.99785e-07
	IL6R	Log10(pg/ml)	4.34409	0.117637	4.54264	0.143007	4.46828	0.151501	4.63484	0.123513	1.5796	1.35807e-25	0.842636	0.0117605	1.46744	1.09542e-06	1.23652	0.0450352	1.33103	2.43091e-07	1.95321	1.58013e-42
	IL25	Log10(pg/ml)	3.27102	0.1112	3.49109	0.455403	3.37453	0.174135	3.49264	0.526442	1.65983	1.28779e-19	0.764604	0.0151248	1.31256	0.00109429	1.00359	1	1.26911	5.33259e-05	1.66579	3.36294e-24
	NPHS1	Log10(pg/ml)	3.04635	0.146503	3.32011	0.276661	3.15269	0.152601	3.27425	0.281663	1.87828	1.83297e-22	0.680121	0.015146	1.323	0.0622182	0.8998	1	1.27746	3.32939e-06	1.69007	2.89472e-19
	IL36B	Log10(pg/ml)	1.73513	0.115348	1.94138	0.46153	1.79732	0.285488	1.99636	0.377598	1.60786	4.28167e-21	0.717698	0.016559	1.58139	0.000407932	1.13496	0.746275	1.15396	1.07668e-05	1.82486	8.70208e-28
	IL15	Log10(pg/ml)	1.48736	0.117553	1.86025	0.367806	1.58229	0.166107	1.9395	0.314782	2.35988	2.13757e-22	0.527287	0.0178821	2.2762	9.90244e-05	1.20021	0.362657	1.24433	2.52204e-06	2.83234	5.7116e-32
	CLEC11A	Log10(pg/ml)	3.52159	0.241076	3.62634	0.253717	3.50585	0.253794	3.71996	0.260081	1.27279	0.00273167	0.757716	0.0219828	1.63722	3.88966e-06	1.24055	0.0513645	0.964411	1	1.57896	2.71941e-10
	VWF	Log10(pg/ml)	3.71173	0.24718	4.35064	0.316528	4.02098	0.298238	4.64011	0.186935	4.35426	1.39899e-34	0.468097	0.0303946	4.1604	9.74319e-06	1.94747	0.064236	2.03822	9.81176e-13	8.47979	9.96098e-53
	LRG1	Log10(pg/ml)	6.64009	0.143079	6.85483	0.146332	6.77331	0.160298	7.01754	0.137041	1.63958	2.37381e-22	0.828861	0.0494266	1.75481	1.47645e-07	1.4545	0.00224836	1.35898	2.52458e-07	2.38476	8.70052e-46
	CCL19	Log10(pg/ml)	1.82317	0.26603	1.92573	0.317662	1.91765	0.525926	2.10126	0.68734	1.26636	0.0010322	0.981568	0.0495956	1.5262	0.00116947	1.49807	0.609202	1.24302	1	1.89709	4.34894e-07
	LEP	Log10(pg/ml)	3.55139	0.425516	3.74615	0.482973	3.57014	0.470084	3.90553	0.460785	1.56589	0.000163907	0.666791	0.05151	2.16462	0.000463251	1.44335	0.364163	1.04412	1	2.26013	3.60105e-09
	TNFSF14	Log10(pg/ml)	1.12389	0.429372	1.8159	0.301166	1.58251	0.400245	1.90864	0.427064	4.92043	2.62092e-31	0.584269	0.0572596	2.119	0.0112861	1.23806	1	2.87485	5.78982e-12	6.0918	2.64908e-35
	IL23A	Log10(pg/ml)	2.45578	0.42126	2.98306	0.37499	2.76033	0.373684	3.17412	0.355937	3.36729	4.26752e-24	0.598782	0.0674471	2.59294	9.43225e-05	1.5526	0.113447	2.01627	1.5562e-08	5.22806	7.39001e-38
	C9	Log10(pg/ml)	7.87049	0.165698	8.12446	0.19062	8.02575	0.208497	8.27245	0.122839	1.79461	2.56469e-21	0.796675	0.068062	1.76486	2.81741e-07	1.40602	0.00221955	1.42973	3.44165e-07	2.52326	2.51298e-44
	DKK1	Log10(pg/ml)	2.86737	0.208136	3.32002	0.201934	3.18353	0.256402	3.27475	0.2655	2.83562	3.23835e-36	0.730319	0.0690406	1.23374	0.616459	0.901021	0.811634	2.07091	7.63751e-15	2.55495	3.47346e-28
	IFNL3	Log10(pg/ml)	2.12881	0.410392	2.32753	0.737832	2.27351	0.46373	2.6445	0.639148	1.58023	4.07285e-08	0.883051	0.138753	2.34955	3.20014e-07	2.07477	0.00074969	1.39542	0.0594038	3.27862	1.74635e-25
	CD274	Log10(pg/ml)	1.66821	0.198433	2.02167	0.227008	1.94048	0.274125	2.08532	0.222666	2.25663	8.25866e-28	0.829495	0.188319	1.39585	0.0222929	1.15785	1	1.87186	5.44867e-12	2.61283	1.31065e-33
	ESM1	Log10(pg/ml)	2.34359	0.231211	2.57256	0.257382	2.52304	0.349483	2.66594	0.332297	1.69421	1.71088e-12	0.892239	0.203206	1.38963	0.0245894	1.23988	1	1.51164	0.000370252	2.10062	1.67343e-16
	CCL24	Log10(pg/ml)	2.37879	0.259699	2.7324	0.260267	2.6188	0.344825	2.80235	0.320563	2.25743	1.22417e-20	0.769846	0.221062	1.52597	0.0479921	1.17477	1	1.73787	2.26349e-08	2.65195	2.23517e-24
	AOC3	Log10(pg/ml)	5.05414	0.121454	5.23856	0.141941	5.17825	0.128129	5.22346	0.141042	1.52905	4.93391e-22	0.870343	0.265983	1.10972	0.490747	0.965841	1	1.33079	2.07538e-09	1.47681	6.33865e-20
	CSF1	Log10(pg/ml)	2.08332	0.340579	2.81149	0.480959	2.55857	0.386814	3.1123	0.404681	5.34765	1.00906e-28	0.558579	0.272629	3.57872	0.000806086	1.999	0.0935625	2.98708	3.49501e-13	10.6899	3.09068e-44
	TIMP1	Log10(pg/ml)	4.69284	0.119074	4.99315	0.149372	4.96429	0.23683	5.12565	0.150327	1.99666	4.41395e-34	0.935711	0.292053	1.44999	0.00328917	1.35677	0.228457	1.86829	2.04946e-16	2.70901	1.56251e-47
	OSM	Log10(pg/ml)	3.22272	0.186609	3.46351	0.152446	3.40956	0.159713	3.59555	0.119137	1.741	2.48647e-21	0.883177	0.338707	1.53459	1.61936e-05	1.35531	0.00326557	1.53761	1.99308e-09	2.3596	1.81514e-43
	CXCL11	Log10(pg/ml)	1.70883	0.494743	2.02374	0.809758	1.80952	0.550585	1.99788	0.841614	2.06499	0.000143452	0.610624	0.345675	1.54299	0.288181	0.942187	1	1.26094	0.41448	1.94561	8.76224e-05
	RETN	Log10(pg/ml)	3.78767	0.319046	4.2074	0.335689	4.12052	0.388898	4.35597	0.317345	2.62863	8.29452e-19	0.818702	0.381271	1.71967	0.00389193	1.4079	0.186238	2.15206	3.14117e-08	3.70084	1.02907e-29
	KITLG	Log10(pg/ml)	1.32293	0.298074	1.56934	0.649287	1.49502	0.44982	1.69592	0.414455	1.76362	1.87832e-14	0.842724	0.605515	1.58815	0.100847	1.33837	1	1.48624	1.45078e-06	2.36038	6.45572e-19
	CSF3	Log10(pg/ml)	0.978779	0.338053	1.50777	0.686655	1.06566	0.407624	1.39202	0.689698	3.3806	3.38918e-07	0.361319	0.610646	2.12009	0.383782	0.766029	1	1.22147	0.0105976	2.58964	4.88954e-08
	MPO	Log10(pg/ml)	4.84366	0.309382	5.49327	0.320724	5.35933	0.310223	5.64506	0.297412	4.46279	4.87867e-33	0.73462	0.696522	1.93078	0.048929	1.41839	0.548323	3.27845	5.65657e-18	6.32999	1.10474e-42
	MIF	Log10(pg/ml)	3.85518	0.20192	4.20434	0.257806	4.14883	0.317677	4.25264	0.377343	2.23442	8.74497e-24	0.880013	0.722361	1.27001	0.562306	1.11763	1	1.96632	2.19722e-12	2.49725	1.69565e-24
	ICAM1	Log10(pg/ml)	5.21366	0.325369	5.44885	0.367738	5.40966	0.247515	5.69602	0.237554	1.71864	1.10168e-10	0.91373	0.897636	1.93356	1.02616e-05	1.76675	0.000213898	1.57037	4.55091e-05	3.03641	4.33971e-32
	IL13	Log10(pg/ml)	2.3706	0.334867	2.4819	0.614182	2.41366	0.356912	2.74822	0.59259	1.29211	0.0804413	0.854589	1	2.16054	1.42424e-05	1.84638	0.000101195	1.10422	1	2.38572	2.98442e-14
	IL10	Log10(pg/ml)	0.582309	0.279495	0.856682	0.466921	0.719455	0.396105	1.01252	0.477849	1.88093	4.27559e-07	0.729077	1	1.96367	0.00167318	1.43167	0.0163231	1.37134	0.00278642	2.69286	1.12619e-18
	PTX3	Log10(pg/ml)	2.91112	0.561263	3.64186	0.609588	3.63798	0.618263	4.20393	0.409073	5.37945	1.61244e-21	0.991113	1	3.68081	0.00270754	3.6481	0.00121415	5.33165	2.14509e-15	19.6248	5.78891e-46
	IGFBP2	Log10(pg/ml)	5.12552	0.335004	5.55349	0.422154	5.47886	0.384671	5.74794	0.328661	2.67898	1.58043e-17	0.842107	1	1.85818	0.00446741	1.56478	0.0258363	2.25598	5.96827e-10	4.19202	2.95274e-33
	REG3A	Log10(pg/ml)	3.39098	0.315065	3.95139	0.437391	3.91198	0.447593	4.43518	0.516799	3.63418	1.94549e-25	0.913264	1	3.33575	0.00612269	3.04642	0.0173019	3.31897	5.60253e-16	11.0713	5.37492e-45
	CCL18	Log10(pg/ml)	4.26733	0.257929	4.48139	0.239415	4.45141	0.288296	4.5667	0.232071	1.63705	1.85721e-10	0.933289	1	1.30404	0.057249	1.21705	0.278888	1.52784	1.73655e-05	1.99237	6.70658e-18
	IL33	Log10(pg/ml)	0.515181	0.267701	0.790307	0.400144	0.667643	0.315242	0.873342	0.416812	1.88419	1.32872e-12	0.753939	1	1.60583	0.0835603	1.2107	0.0693746	1.42057	6.31463e-09	2.28118	4.22242e-24
	IGFBP4	Log10(pg/ml)	1.67324	0.446123	2.1253	0.800533	1.9901	0.597985	2.28322	0.737219	2.83179	3.61207e-06	0.732479	1	1.9639	0.108004	1.43852	0.00407207	2.07423	7.67345e-07	4.07357	2.57549e-19
	MMP8	Log10(pg/ml)	3.29809	0.482729	4.17579	0.476599	4.13592	0.470157	4.51201	0.466137	7.54571	6.47993e-28	0.912285	1	2.37732	0.129098	2.16879	0.142976	6.88383	2.27483e-19	16.3651	7.76405e-42
	F3	Log10(pg/ml)	1.36707	0.170226	1.7049	0.161578	1.70135	0.205516	1.78201	0.16081	2.17689	4.65709e-33	0.991858	1	1.20409	0.382654	1.19429	0.740613	2.15917	1.1822e-21	2.59984	2.563e-41
	IL3	Log10(pg/ml)	1.93982	0.207062	2.17042	0.444344	2.13303	0.29957	2.14744	0.433524	1.70059	1.24394e-14	0.917509	1	1.03375	1	0.948473	1	1.56031	2.13751e-09	1.61296	8.45907e-13
	IL8	Log10(pg/ml)	1.3935	0.892261	1.92657	0.6573	1.88875	0.433099	1.97506	0.618302	3.41248	3.43365e-12	0.91659	1	1.21987	1	1.11812	1	3.12784	4.03988e-10	3.81557	7.00857e-14
	SERPINB3	Log10(pg/ml)	2.00073	0.603375	2.08144	0.797899	2.02883	0.692225	2.15243	0.944444	1.20424	1	0.885913	1	1.32924	1	1.17759	0.30401	1.06685	0.558284	1.4181	0.00979709
	TREM1	Log10(pg/ml)	1.88467	0.425865	2.33296	0.377607	2.52399	0.286281	2.5008	0.317344	2.80734	1.83283e-17	1.5525	0.065107	0.948	1	1.47177	0.0640048	4.3584	4.75592e-24	4.13176	6.51007e-31
	SFTPD	Log10(pg/ml)	3.39328	0.373815	3.6972	0.359539	4.0897	0.514499	3.84285	0.416622	2.01338	2.38996e-09	2.46888	0.0028552	0.566434	0.238637	1.39846	0.268816	4.97079	2.1022e-20	2.81562	1.62948e-16
	MUC1	Log10(unit)	1.01933	0.212236	1.33022	0.240018	1.47517	0.333109	1.38357	0.234369	2.04589	9.22772e-22	1.39622	0.372267	0.809852	1	1.13073	0.530631	2.85651	7.37101e-24	2.31335	7.47332e-30
	S100A12	Log10(pg/ml)	4.43746	0.409356	4.61427	0.383119	5.11665	0.423304	4.77726	0.644331	1.50246	0.000502349	3.1797	4.61106e-06	0.457727	0.00803948	1.45543	0.145997	4.77738	7.98729e-20	2.18674	5.49071e-10
	MMP3	Log10(pg/ml)	3.96817	0.324313	4.18198	0.319268	4.34288	0.285444	4.27176	0.343678	1.63608	5.76534e-07	1.44846	0.026571	0.84894	0.711538	1.22965	0.347679	2.3698	3.68084e-14	2.01181	1.02913e-12
	CXCL13	Log10(pg/ml)	1.61196	0.282139	1.85001	0.36031	1.99403	0.462333	1.8915	0.562613	1.73002	6.35911e-12	1.39324	1	0.7897	0.655474	1.10024	1	2.41033	4.3968e-11	1.90343	3.5864e-09
	CD163	Log10(pg/ml)	5.48126	0.241957	5.65939	0.244908	5.77935	0.376601	5.71055	0.198615	1.50705	4.87924e-08	1.31813	0.861508	0.853496	1	1.12502	0.282077	1.98649	2.48112e-09	1.69546	1.23542e-14
	TNF	Log10(pg/ml)	0.646725	0.244402	0.907719	0.403878	0.910522	0.240957	0.851038	0.425965	1.82387	4.28835e-11	1.00648	0.857289	0.872	0.0738858	0.877646	0.579053	1.83568	4.15831e-12	1.60071	1.94e-06
	CCL3	Log10(pg/ml)	2.24958	0.208464	2.2854	0.618187	2.4311	0.211544	2.423	0.594906	1.08598	5.52291e-06	1.39861	0.31432	0.981537	1	1.37278	0.154619	1.51887	3.32495e-09	1.49082	6.27703e-13
	SERPINA10	Log10(pg/ml)	6.38162	0.145369	6.49628	0.112013	6.5847	0.206474	6.55157	0.134284	1.30216	6.44955e-14	1.2258	1	0.926545	1	1.13576	0.419419	1.59619	7.98584e-14	1.47895	3.24467e-21
	TNFSF13	Log10(pg/ml)	2.31619	0.309539	2.44054	0.547529	2.5386	0.287832	2.46099	0.444974	1.3315	4.03263e-05	1.25333	0.835671	0.836345	1	1.04821	1	1.6688	1.24309e-06	1.3957	4.03437e-06
	NRG1	Log10(pg/ml)	0.847046	0.163487	1.05283	0.627836	0.993163	0.319009	0.942718	0.411517	1.60614	1	0.871631	1	0.890338	1.9486e-13	0.776046	1.57439e-16	1.39996	1	1.24644	6.5996e-28
	BMP10	Log10(pg/ml)	1.61495	0.288269	1.93778	0.482912	1.71391	0.409764	1.67624	0.567994	2.10298	5.81714e-16	0.597213	0.0022015	0.916906	1	0.547589	0.000380162	1.25593	0.0172828	1.15157	0.00667624
	IL1B	Log10(pg/ml)	0.580833	0.342379	0.73723	0.496386	0.907434	0.28264	0.630321	0.500448	1.4335	0.0614389	1.4798	0.0123582	0.528308	5.3983e-13	0.781792	2.16791e-06	2.12129	7.61136e-08	1.1207	4.79595e-05
	TNFSF11	Log10(pg/ml)	1.09189	0.111966	1.15842	0.344942	1.15766	0.133293	1.0647	0.107672	1.16555	0.152456	0.998258	7.65494e-14	0.807302	0.00967506	0.805896	9.07531e-07	1.16352	8.51325e-15	0.939313	2.88103e-06
	FAP	Log10(pg/ml)	4.09616	0.185582	4.16148	0.239238	4.06173	0.307191	3.97761	0.292261	1.16232	0.101287	0.794793	0.0544332	0.823906	0.402191	0.654834	6.62389e-05	0.923801	0.740181	0.761125	0.00112762
	CFD	Log10(pg/ml)	6.34249	0.196629	6.36053	0.407713	6.23428	0.291598	6.20988	0.242564	1.04241	0.0222176	0.747734	1	0.945364	0.186135	0.706881	0.127631	0.779448	0.0735964	0.736862	2.34467e-07
	CNTN1	Log10(pg/ml)	3.53747	0.232227	3.55655	0.424487	3.39472	0.39305	3.29017	0.458353	1.04492	1	0.688918	0.0335925	0.786057	0.567055	0.541529	7.00553e-05	0.719863	0.00493624	0.565853	6.07839e-08
	LIF	Log10(pg/ml)	1.55555	0.369159	1.56766	0.566593	1.52025	0.441845	1.21189	0.446577	1.02829	1	0.896581	1	0.491633	1.76508e-06	0.440789	3.1063e-10	0.921946	0.665479	0.45326	5.29384e-18
	PF4	Log10(pg/ml)	5.99078	0.255204	6.14611	0.421491	6.04612	0.352776	6.02563	0.52455	1.43001	0.0301918	0.794345	0.659954	0.953906	1	0.75773	0.324983	1.13592	1	1.08356	1
	IL12p40	Log10(pg/ml)	2.40244	0.427103	1.90248	0.423317	2.76461	0.33335	1.72692	0.157291	0.316258	1.71872e-20	7.27999	3.81713e-28	0.0916873	4.72302e-28	0.667482	1	2.30235	8.94049e-09	0.211096	2.48449e-20
	IL1A	Log10(pg/ml)	0.675706	0.179126	0.635035	0.171812	0.757241	0.336004	0.629053	0.211569	0.910603	0.000376797	1.32497	2.09428e-13	0.744409	0.223508	0.98632	1.17738e-09	1.20652	2.59411e-09	0.898146	1.64937e-05
	MICA	Log10(pg/ml)	1.53278	0.392915	1.43746	0.531047	1.93029	0.423636	1.49855	0.568788	0.802924	0.693898	3.11049	3.76596e-10	0.370053	1.74275e-07	1.15105	0.826746	2.49749	5.29025e-12	0.924202	1
	THPO	Log10(pg/ml)	2.20238	0.378174	2.03541	0.513627	2.53326	0.285344	1.92331	0.501226	0.680818	0.00386126	3.14666	4.63027e-10	0.245496	7.01123e-22	0.772494	0.000702921	2.1423	3.61705e-07	0.525928	1.47234e-15
	CX3CL1	Log10(pg/ml)	2.6632	0.389567	2.20546	0.466743	2.55967	0.371031	2.0785	0.370212	0.348547	7.01513e-25	2.26051	4.77632e-09	0.330239	2.76573e-08	0.746507	1	0.787893	0.601177	0.260193	8.20039e-23
	MMP12	Log10(pg/ml)	2.13187	0.568415	1.92881	0.675677	2.15383	0.535982	1.70203	0.47653	0.626527	6.00014e-06	1.67886	9.84286e-06	0.353347	1.54035e-11	0.593221	0.0383459	1.05185	0.218741	0.371669	2.45996e-15
	MMP13	Log10(pg/ml)	2.13478	0.500776	1.86563	0.637001	2.25952	0.534351	2.05714	0.727217	0.538081	2.09276e-07	2.47677	1.45242e-05	0.62751	0.000764048	1.5542	0.962852	1.3327	0.751808	0.836284	0.00016409
	IFNG	Log10(pg/ml)	0.868536	0.456372	0.777581	0.656803	1.05435	0.469461	0.518585	0.618743	0.811045	0.322859	1.89133	0.00692887	0.291231	4.66785e-09	0.550814	0.00288461	1.53395	0.0423385	0.446735	5.58694e-09
	PLAU	Log10(pg/ml)	2.66548	0.181708	2.52744	0.476605	2.72523	0.193861	2.63092	0.514508	0.727711	0.852815	1.57684	0.0353687	0.804811	1	1.26906	0.0448566	1.14749	0.0735908	0.92351	0.0864667
	TSLP	Log10(pg/ml)	0.692215	0.32318	0.447984	0.276251	0.582626	0.303354	0.463397	0.285895	0.569862	8.03765e-10	1.36346	0.0447464	0.759925	0.117	1.03613	1	0.776983	0.0612155	0.590448	2.76261e-08
	IFNB1	Log10(pg/ml)	0.462428	0.368489	0.380796	0.472685	0.616974	0.508037	0.237221	0.28151	0.828643	1.32158e-06	1.72258	0.0469876	0.417106	3.29554e-15	0.718498	2.05287e-09	1.4274	0.618314	0.595378	1.15761e-39
	IL31	Log10(pg/ml)	1.52039	0.330117	1.29682	0.414983	1.60519	0.509282	1.20504	0.37003	0.597621	6.04056e-06	2.03411	0.168216	0.397973	2.19043e-09	0.809523	8.49996e-06	1.21563	0.299582	0.483788	1.45221e-27
	PRL	Log10(pg/ml)	4.34131	0.300772	4.27742	0.264554	4.31973	0.308004	4.20699	0.246435	0.863196	0.0136516	1.10232	0.510054	0.771364	0.109018	0.850292	1	0.951521	1	0.733969	0.000305649
	GZMB	Log10(pg/ml)	1.35346	0.299379	1.33601	0.305919	1.39578	0.293315	1.18126	0.363632	0.96061	1	1.14756	0.599611	0.610209	0.000182379	0.700249	0.00793272	1.10235	0.131138	0.672665	0.00120922
	IL2	Log10(pg/ml)	1.16772	0.208352	1.08958	0.173758	1.28343	0.309884	1.08067	0.191639	0.835331	0.0155661	1.56262	0.731502	0.626957	9.36172e-11	0.979693	4.9123e-09	1.3053	1	0.818367	7.19161e-27
	ERBB2	Log10(pg/ml)	3.23012	0.241632	3.21894	0.214095	3.25388	0.196538	3.08458	0.164775	0.974584	0.600065	1.08378	1	0.677165	1.49429e-06	0.733895	2.15279e-05	1.05623	1	0.715243	1.08599e-12
	PECAM1	Log10(pg/ml)	4.35671	0.202988	4.15843	0.309156	4.11157	0.280399	3.90849	0.346597	0.63347	1.39959e-09	0.897708	1	0.626496	0.07258	0.56241	0.00162754	0.568671	4.16538e-10	0.35627	8.91966e-27
	KIT	Log10(pg/ml)	3.49319	0.281621	3.07708	0.631734	3.10712	0.433924	2.63871	0.569927	0.383611	2.83498e-11	1.07162	1	0.340086	0.0872145	0.364442	0.00885759	0.411084	3.38168e-10	0.139804	1.8711e-26
	*, mean values of plasma factors in samples from each severity group; n, number of samples.
	**, statistical significance examined by nonparmatic multiple comparison with Kruskal-Vallis test
